# Supplementary material for: Crystal structure of ammonium bis­[(pyridin-2-yl)meth­yl]ammonium dichloride
Source: Acta Crystallogr E Crystallogr Commun. 2015 Aug 29;71(Pt 9):o692–3. doi: 10.1107/S2056989015015753 (PMC4555372; doi:10.1107/S2056989015015753)
Supplement: Supplementary file 1 [file e-71-0o692-sup1.cif]

##############################################################################
#                                                                            #
# This CIF contains the data in a paper accepted for publication in          #
# Acta Crystallographica Section E. It conforms to the requirements of       #
# Notes for Authors for Acta Crystallographica Section E, and has been       #
# peer reviewed under the auspices of the IUCr Commission on Journals.       #
#                                                                            #
# Full details of the Crystallographic Information File format               #
# are given in the paper "The Crystallographic Information File (CIF):       #
# a New Standard Archive File for Crystallography" by S. R. Hall, F. H.      #
# Allen and I. D. Brown [Acta Cryst. (1991), A47, 655-685].                  #
#                                                                            #
# The current version of the core CIF dictionary is obtainable from          #
# ftp://ftp.iucr.org/pub/cif_core.dic.                                       #
#                                                                            #
# Software is freely available for graphical display of the structure(s)     #
# in this CIF. For information consult the CIF software page                 #
# http://www.iucr.org/resources/cif/software.                                #
#                                                                            #
# This file may be used for bona fide research purposes within the           #
# scientific community so long as proper attribution is given to the journal # 
# article from which it was obtained.                                        #
#                                                                            #
##############################################################################
data_I
_audit_creation_method     'SHELXL-2014/7'
_journal_date_recd_electronic     2015-08-09
_journal_date_accepted     2015-08-22
_journal_name_full     'Acta Crystallographica, Section E'
_journal_year     2015
_journal_volume     71
_journal_issue      9
_journal_page_first     o692
_journal_page_last     o693
_journal_paper_category     HO
_journal_paper_doi     10.1107/S2056989015015753
_journal_coeditor_code     LH5782
_publ_contact_author_name     'Kayode D. Oshin'
_publ_contact_author_address
;
Department of Chemistry & Physics, Saint Marys College, Notre Dame, IN 46556,
USA
;
_publ_contact_author_email     'koshin@saintmarys.edu'
_publ_contact_author_fax     ?
_publ_contact_author_phone     '574-284-4663'
_publ_section_title
;
Crystal structure of ammonium bis[(pyridin-2-yl)methyl]ammonium dichloride
;
loop_
    _publ_author_name
    _publ_author_footnote
    _publ_author_address
    'Trischler, Aaron' .
;
Department of Chemistry & Physics, Saint Marys College, Notre Dame, IN 46556,
USA
;
    'Oshin, Kayode' .
;
Department of Chemistry & Physics, Saint Marys College, Notre Dame, IN 46556,
USA
;
    'Pintauer, Tomislav' .
;
Department of Chemistry and Biochemistry, Duquesne University, Pittsburgh,
PA 15282, USA
;
_chemical_name_systematic
;
Ammonium bis[(pyridin-2-yl)methyl]ammonium dichloride
;
_chemical_name_common     ?
_chemical_formula_moiety     'C12 H14 N3 +, H4 N +, 2(Cl-)'
_chemical_formula_sum     'C12 H18 Cl2 N4'
_chemical_formula_iupac     'C12 H14 N3 +, H4 N +, 2(Cl-)'
_chemical_formula_weight     289.20
_chemical_melting_point     ?
_shelx_space_group_comment
;
The symmetry employed for this shelxl refinement is uniquely defined
by the following loop, which should always be used as a source of
symmetry information in preference to the above space-group names.
They are only intended as comments.
;
_space_group_crystal_system     orthorhombic
_space_group_name_H-M_alt     'P 21 21 2'
_space_group_name_Hall     'P 2 2ab'
loop_
    _space_group_symop_operation_xyz
    'x, y, z'
    '-x, -y, z'
    '-x+1/2, y+1/2, -z'
    'x+1/2, -y+1/2, -z'
_cell_length_a     8.8950(10)
_cell_length_b     17.676(2)
_cell_length_c     4.4360(5)
_cell_angle_alpha     90
_cell_angle_beta     90
_cell_angle_gamma     90
_cell_volume     697.47(14)
_cell_formula_units_Z     2
_cell_measurement_reflns_used     3559
_cell_measurement_theta_min     2.3044
_cell_measurement_theta_max     31.8383
_cell_measurement_temperature     100(2)
_exptl_crystal_description     rod
_exptl_crystal_colour     colourless
_exptl_crystal_size_max     0.550
_exptl_crystal_size_mid     0.300
_exptl_crystal_size_min     0.250
_exptl_crystal_density_diffrn     1.377
_exptl_crystal_density_meas     ?
_exptl_crystal_density_method     'not measured'
_exptl_crystal_F_000     304
_exptl_absorpt_coefficient_mu     0.454
_exptl_absorpt_correction_type     multi-scan
_exptl_absorpt_process_details
;
(SADABS; Bruker, 2013)
;
_shelx_estimated_absorpt_T_min     0.788
_shelx_estimated_absorpt_T_max     0.895
_exptl_absorpt_correction_T_min     0.6050
_exptl_absorpt_correction_T_max     0.7463
_diffrn_ambient_temperature     100(2)
_diffrn_radiation_type     MoK\a
_diffrn_radiation_wavelength     0.71073
_diffrn_radiation_monochromator     graphite
_diffrn_measurement_device_type     'Bruker APEXII CCD'
_diffrn_measurement_method     '\w and \f scans'
_diffrn_detector_area_resol_mean     ?
_diffrn_reflns_number     4292
_diffrn_reflns_av_R_equivalents     0.0162
_diffrn_reflns_theta_min     2.563
_diffrn_reflns_theta_max     31.879
_diffrn_reflns_theta_full     25.242
_diffrn_measured_fraction_theta_max     0.946
_diffrn_measured_fraction_theta_full     0.996
_diffrn_reflns_limit_h_min     -12
_diffrn_reflns_limit_h_max     12
_diffrn_reflns_limit_k_min     -25
_diffrn_reflns_limit_k_max     20
_diffrn_reflns_limit_l_min     -6
_diffrn_reflns_limit_l_max     5
_refine_special_details     ?
_reflns_number_total     2126
_reflns_number_gt     2088
_reflns_threshold_expression     'I > 2\s(I)'
_refine_ls_structure_factor_coef     Fsqd
_refine_ls_matrix_type     full
_refine_ls_R_factor_all     0.0251
_refine_ls_R_factor_gt     0.0246
_refine_ls_wR_factor_gt     0.0659
_refine_ls_wR_factor_ref     0.0663
_refine_ls_goodness_of_fit_ref     1.060
_refine_ls_restrained_S_all     1.060
_refine_ls_number_reflns     2126
_refine_ls_number_parameters     89
_refine_ls_number_restraints     1
_refine_ls_hydrogen_treatment     mixed
_refine_ls_weighting_scheme     calc
_refine_ls_weighting_details
              'w=1/[\s^2^(Fo^2^)+(0.0393P)^2^+0.1504P] where P=(Fo^2^+2Fc^2^)/3'
_atom_sites_solution_hydrogens     mixed
_atom_sites_solution_primary     direct
_atom_sites_solution_secondary     difmap
_refine_ls_shift/su_max     0.001
_refine_ls_shift/su_mean     0.000
_refine_diff_density_max     0.422
_refine_diff_density_min     -0.168
_refine_ls_extinction_method     none
_refine_ls_extinction_coef     .
_refine_ls_abs_structure_details
;
Flack <i>x</i> determined using 748 quotients
[(<i>I</i>^+^)-(<i>I</i>^-^)]/[(<i>I</i>^+^)+(<i>I</i>^-^)]
(Parsons <i>et al.</i>,  2013)
;
_refine_ls_abs_structure_Flack     0.04(2)
loop_
    _atom_type_symbol
    _atom_type_description
    _atom_type_scat_dispersion_real
    _atom_type_scat_dispersion_imag
    _atom_type_scat_source
    'C' 'C' 0.0033 0.0016
                         'International Tables Vol C Tables 4.2.6.8 and 6.1.1.4'
    'H' 'H' 0.0000 0.0000
                         'International Tables Vol C Tables 4.2.6.8 and 6.1.1.4'
    'N' 'N' 0.0061 0.0033
                         'International Tables Vol C Tables 4.2.6.8 and 6.1.1.4'
    'Cl' 'Cl' 0.1484 0.1585
                         'International Tables Vol C Tables 4.2.6.8 and 6.1.1.4'
_computing_data_collection
;
APEX2 (Bruker, 2013)
;
_computing_cell_refinement
;
SAINT (Bruker, 2013)
;
_computing_data_reduction
;
SAINT (Bruker, 2013)
;
_computing_structure_solution
;
SHELXS97 (Sheldrick, 2008)
;
_computing_structure_refinement
;
SHELXL2014 (Sheldrick, 2015) and <i>SHELXLE</i>
(H\"ubschle <i>et al.</i>,  2011)
;
_computing_molecular_graphics
;
OLEX2 (Dolomanov <i>et al.</i>,  2009)
;
_computing_publication_material
;
publCIF (Westrip, 2010)
;
loop_
    _atom_site_type_symbol
    _atom_site_label
    _atom_site_fract_x
    _atom_site_fract_y
    _atom_site_fract_z
    _atom_site_U_iso_or_equiv
    _atom_site_adp_type
    _atom_site_calc_flag
    _atom_site_occupancy
    _atom_site_disorder_assembly
    _atom_site_disorder_group
    C C1 0.92866(15) 0.93964(7) 1.2090(3) 0.0121(2) Uani d 1 . .
    H H1A 0.8529 0.9629 1.3436 0.015 Uiso calc 1 . .
    H H1B 1.0064 0.9156 1.3367 0.015 Uiso calc 1 . .
    C C2 0.85420(16) 0.88021(7) 1.0170(3) 0.0110(2) Uani d 1 . .
    C C3 0.93696(16) 0.81886(8) 0.9096(4) 0.0149(3) Uani d 1 . .
    H H3 1.0412 0.8146 0.9525 0.018 Uiso calc 1 . .
    C C4 0.86432(17) 0.76416(8) 0.7391(4) 0.0169(3) Uani d 1 . .
    H H4 0.9174 0.7210 0.6683 0.020 Uiso calc 1 . .
    C C5 0.71328(17) 0.77338(8) 0.6736(4) 0.0164(3) Uani d 1 . .
    H H5 0.6615 0.7375 0.5526 0.020 Uiso calc 1 . .
    C C6 0.63891(16) 0.83632(8) 0.7888(4) 0.0168(3) Uani d 1 . .
    H H6 0.5351 0.8424 0.7442 0.020 Uiso calc 1 . .
    N N1 1.0000 1.0000 1.0188(4) 0.0103(3) Uani d 1 . .
    H H1C 1.0711 0.9787 0.8982 0.012 Uiso calc 0.5 . .
    H H1D 0.9289 1.0213 0.8982 0.012 Uiso calc 0.5 . .
    N N2 0.70678(14) 0.88881(7) 0.9597(3) 0.0134(2) Uani d 1 . .
    Cl Cl1 0.73444(4) 1.08251(2) 1.69586(8) 0.01425(9) Uani d 1 . .
    N N4 0.5000 1.0000 1.2452(4) 0.0142(3) Uani d 1 . .
    H H4A 0.558(2) 0.9696(11) 1.131(5) 0.021 Uiso d 1 . .
    H H4B 0.563(2) 1.0295(11) 1.363(5) 0.021 Uiso d 1 . .
loop_
    _atom_site_aniso_label
    _atom_site_aniso_U_11
    _atom_site_aniso_U_22
    _atom_site_aniso_U_33
    _atom_site_aniso_U_12
    _atom_site_aniso_U_13
    _atom_site_aniso_U_23
    C1 0.0123(5) 0.0129(5) 0.0112(5) -0.0025(4) 0.0005(5) 0.0010(5)
    C2 0.0108(6) 0.0111(5) 0.0111(5) -0.0015(4) 0.0004(5) 0.0024(5)
    C3 0.0109(6) 0.0145(6) 0.0194(6) 0.0008(5) 0.0020(5) -0.0002(5)
    C4 0.0163(6) 0.0136(5) 0.0208(7) 0.0005(5) 0.0044(6) -0.0024(5)
    C5 0.0165(6) 0.0151(5) 0.0176(6) -0.0034(5) -0.0001(6) -0.0038(5)
    C6 0.0126(6) 0.0152(6) 0.0225(7) -0.0001(5) -0.0036(6) -0.0016(6)
    N1 0.0099(7) 0.0105(6) 0.0104(7) -0.0006(6) 0.000 0.000
    N2 0.0118(5) 0.0118(4) 0.0167(6) 0.0002(4) -0.0006(4) -0.0007(4)
    Cl1 0.01141(14) 0.01526(14) 0.01608(15) 0.00146(10) -0.00198(11) 0.00017(11)
    N4 0.0120(7) 0.0136(7) 0.0170(9) 0.0008(6) 0.000 0.000
_geom_special_details
;
All e.s.d.'s (except the e.s.d. in the dihedral angle between two l.s. planes)
are estimated using the full covariance matrix. The cell e.s.d.'s are taken
into account individually in the estimation of e.s.d.'s in distances, angles
and torsion angles; correlations between e.s.d.'s in cell parameters are only
used when they are defined by crystal symmetry. An approximate (isotropic)
treatment of cell e.s.d.'s is used for estimating e.s.d.'s involving l.s.
planes.
;
loop_
    _geom_bond_atom_site_label_1
    _geom_bond_atom_site_label_2
    _geom_bond_site_symmetry_2
    _geom_bond_distance
    _geom_bond_publ_flag
    C1 N1 . 1.5010(16) ?
    C1 C2 . 1.5060(19) ?
    C1 H1A . 0.9900 ?
    C1 H1B . 0.9900 ?
    C2 N2 . 1.3442(18) ?
    C2 C3 . 1.3944(19) ?
    C3 C4 . 1.387(2) ?
    C3 H3 . 0.9500 ?
    C4 C5 . 1.384(2) ?
    C4 H4 . 0.9500 ?
    C5 C6 . 1.392(2) ?
    C5 H5 . 0.9500 ?
    C6 N2 . 1.3418(19) ?
    C6 H6 . 0.9500 ?
    N1 C1 2_775 1.5010(16) ?
    N1 H1C . 0.9100 ?
    N1 H1D . 0.9100 ?
    N4 H4A . 0.898(18) ?
    N4 H4B . 0.926(18) ?
loop_
    _geom_angle_atom_site_label_1
    _geom_angle_atom_site_label_2
    _geom_angle_atom_site_label_3
    _geom_angle_site_symmetry_1
    _geom_angle_site_symmetry_3
    _geom_angle
    _geom_angle_publ_flag
    N1 C1 C2 . . 111.33(12) ?
    N1 C1 H1A . . 109.4 ?
    C2 C1 H1A . . 109.4 ?
    N1 C1 H1B . . 109.4 ?
    C2 C1 H1B . . 109.4 ?
    H1A C1 H1B . . 108.0 ?
    N2 C2 C3 . . 122.57(13) ?
    N2 C2 C1 . . 117.19(12) ?
    C3 C2 C1 . . 120.23(12) ?
    C4 C3 C2 . . 118.84(13) ?
    C4 C3 H3 . . 120.6 ?
    C2 C3 H3 . . 120.6 ?
    C5 C4 C3 . . 118.98(13) ?
    C5 C4 H4 . . 120.5 ?
    C3 C4 H4 . . 120.5 ?
    C4 C5 C6 . . 118.59(14) ?
    C4 C5 H5 . . 120.7 ?
    C6 C5 H5 . . 120.7 ?
    N2 C6 C5 . . 123.12(13) ?
    N2 C6 H6 . . 118.4 ?
    C5 C6 H6 . . 118.4 ?
    C1 N1 C1 2_775 . 111.59(15) ?
    C1 N1 H1C 2_775 . 109.3 ?
    C1 N1 H1C . . 109.3 ?
    C1 N1 H1D 2_775 . 109.3 ?
    C1 N1 H1D . . 109.3 ?
    H1C N1 H1D . . 108.0 ?
    C6 N2 C2 . . 117.87(12) ?
    H4A N4 H4B . . 108.0(19) ?
loop_
    _geom_torsion_atom_site_label_1
    _geom_torsion_atom_site_label_2
    _geom_torsion_atom_site_label_3
    _geom_torsion_atom_site_label_4
    _geom_torsion_site_symmetry_1
    _geom_torsion_site_symmetry_2
    _geom_torsion_site_symmetry_3
    _geom_torsion_site_symmetry_4
    _geom_torsion
    _geom_torsion_publ_flag
    N1 C1 C2 N2 . . . . -94.13(14) ?
    N1 C1 C2 C3 . . . . 86.76(15) ?
    N2 C2 C3 C4 . . . . -0.5(2) ?
    C1 C2 C3 C4 . . . . 178.53(13) ?
    C2 C3 C4 C5 . . . . 1.9(2) ?
    C3 C4 C5 C6 . . . . -1.7(2) ?
    C4 C5 C6 N2 . . . . 0.3(2) ?
    C2 C1 N1 C1 . . . 2_775 178.68(13) ?
    C5 C6 N2 C2 . . . . 1.1(2) ?
    C3 C2 N2 C6 . . . . -0.9(2) ?
    C1 C2 N2 C6 . . . . 179.97(13) ?
loop_
    _geom_hbond_atom_site_label_D
    _geom_hbond_atom_site_label_H
    _geom_hbond_atom_site_label_A
    _geom_hbond_site_symmetry_A
    _geom_hbond_distance_DH
    _geom_hbond_distance_HA
    _geom_hbond_distance_DA
    _geom_hbond_angle_DHA
    C1 H1B Cl1 2_775 0.99 2.80 3.7145(15) 153.5
    C6 H6 Cl1 2_674 0.95 2.75 3.6410(15) 156.7
    N1 H1C Cl1 2_774 0.91 2.23 3.1239(9) 167.7
    N1 H1D Cl1 1_554 0.91 2.23 3.1239(9) 167.7
    N4 H4A N2 . 0.898(18) 2.092(17) 2.9748(15) 167(2)
    N4 H4B Cl1 . 0.926(18) 2.322(18) 3.2362(12) 169.5(18)
_shelx_hkl_file
;
   1   0   0 -2.4778 0.21738   1
   2   0   0 2994.78 67.2792   1
   2   0   0 2992.37 67.9722   2
   3   0   0 -0.4011 0.37520   1
   3   0   0 -0.3194 0.40251   2
   4   0   0 1525.92 34.6480   2
   4   0   0 1519.50 34.5316   1
   5   0   0 -0.2587 0.63653   1
   5   0   0 -0.8880 0.55497   2
   6   0   0 438.124 11.2810   2
   6   0   0 438.544 11.1455   1
   7   0   0 -0.1673 0.81292   1
   8   0   0 524.164 13.5238   1
   9   0   0 2.04815 1.14617   1
  10   0   0 250.392 7.81193   1
  11   0   0 0.51725 1.20238   1
  12   0   0 1.45146 1.49053   1
   0  -1   0 -0.0104 0.03682   1
   1  -1   0 621.652 13.6688   1
   1   1   0 621.768 13.6439   1
   1   1   0 578.510 13.6015   2
   1  -1   0 612.219 13.7323   2
   2  -1   0 620.989 14.3593   2
   2  -1   0 615.462 14.2673   1
   2   1   0 634.181 14.2411   1
   2   1   0 611.646 14.2261   2
   3   1   0 806.907 19.2545   1
   3   1   0 862.487 19.3416   2
   3  -1   0 872.141 19.4783   2
   3  -1   0 831.822 19.3329   1
   4   1   0 773.225 18.3359   2
   4  -1   0 798.384 18.4871   2
   4  -1   0 795.808 18.3510   1
   4   1   0 776.943 18.2589   1
   5  -1   0 1509.58 34.8153   1
   5   1   0 1495.78 34.7200   1
   5   1   0 1538.41 34.8782   2
   5  -1   0 1548.45 35.0125   2
   6  -1   0 52.3596 2.50766   1
   6   1   0 57.5123 2.59035   2
   6   1   0 54.9117 2.46261   1
   7   1   0 406.040 10.6217   1
   7  -1   0 407.060 10.7370   1
   8   1   0 0.03830 0.90929   1
   8  -1   0 0.72369 0.93782   1
   9   1   0 780.747 19.7253   1
   9  -1   0 818.583 19.9585   1
  10  -1   0 4.04902 1.39093   1
  10   1   0 4.93778 1.37459   1
  11  -1   0 298.092 9.12926   1
  11   1   0 291.440 8.99995   1
  12  -1   0 273.292 8.91202   1
  12   1   0 272.608 8.77333   1
   1  -2   0 706.093 15.9132   1
  -1  -2   0 697.399 15.8937   1
   1   2   0 706.920 15.8548   2
   2   2   0 229.578 5.52760   1
   2   2   0 229.686 5.48283   2
   2  -2   0 228.824 5.58882   1
   3  -2   0 4625.69 105.380   2
   3   2   0 4759.89 105.424   2
   3  -2   0 4599.34 104.627   1
   3   2   0 4891.80 106.647   1
   4  -2   0 2839.32 62.4047   1
   4   2   0 2780.82 62.2793   2
   4  -2   0 2771.13 62.5322   2
   4   2   0 2749.72 62.2178   1
   5   2   0 1461.52 33.8900   1
   5  -2   0 1500.88 34.0921   1
   5   2   0 1498.97 34.0194   2
   6  -2   0 94.7378 3.50324   1
   6   2   0 89.5790 3.41032   2
   6   2   0 103.448 3.43955   1
   7  -2   0 736.045 18.0435   1
   7   2   0 725.374 17.8101   1
   7   2   0 745.119 18.0341   2
   8   2   0 149.462 5.00272   1
   8  -2   0 141.657 5.15091   1
   9   2   0 196.722 6.35427   1
   9  -2   0 197.192 6.55419   1
  10   2   0 7.47324 1.57841   1
  10  -2   0 9.47992 1.77553   1
  11  -2   0 29.3644 2.92429   1
  11   2   0 22.6422 2.40607   1
  12   2   0 291.973 9.07686   1
  12  -2   0 284.264 9.22563   1
  -1  -3   0 8.69332 0.86806   1
   1   3   0 10.0590 0.72532   2
   2  -3   0 259.448 6.26265   1
  -2  -3   0 256.872 6.19785   1
   2   3   0 254.325 6.07180   2
   3   3   0 390.305 9.45568   1
   3   3   0 404.033 9.42360   2
   3  -3   0 394.315 9.59264   1
   4   3   0 131.682 3.81268   2
   4   3   0 137.549 3.84381   1
   4  -3   0 131.814 3.96604   1
   5  -3   0 137.424 4.27473   1
   5   3   0 133.997 4.04639   1
   5   3   0 132.627 4.07696   2
   6   3   0 485.430 12.0525   1
   6  -3   0 486.284 12.3075   1
   6   3   0 485.179 12.1564   2
   7   3   0 1.91425 0.87291   2
   7  -3   0 1.29769 0.92742   1
   7   3   0 2.13088 0.86665   1
   8  -3   0 439.355 11.8328   1
   8   3   0 441.782 11.5049   1
   9  -3   0 68.7947 3.57311   1
   9   3   0 65.9985 3.21932   1
  10   3   0 214.097 6.89073   1
  10  -3   0 213.219 7.21245   1
  11   3   0 0.48148 1.20834   1
  11  -3   0 1.81908 1.46106   1
  12  -3   0 506.588 14.3282   1
   0  -4   0 388.245 8.96433   1
   1  -4   0 5945.59 133.624   1
  -1  -4   0 5950.52 133.482   1
   2  -4   0 3963.12 89.1407   1
  -2  -4   0 3987.12 88.4893   1
   2   4   0 3830.97 87.9574   2
   3  -4   0 1764.61 39.4650   1
   3   4   0 1776.29 39.1693   2
  -3  -4   0 1706.71 39.2785   1
   4   4   0 8.44142 0.88794   2
   4  -4   0 10.2076 1.07468   1
   5   4   0 625.185 14.8165   2
   5   4   0 619.757 14.8140   1
   5  -4   0 618.703 15.0981   1
   6  -4   0 307.681 8.49267   1
   6   4   0 313.919 8.25596   2
   6   4   0 313.040 8.19085   1
   7   4   0 481.665 12.1712   1
   7  -4   0 484.535 12.5619   1
   7   4   0 479.857 12.2714   2
   8   4   0 2.36570 0.98981   1
   8  -4   0 1.40891 1.06682   1
   9  -4   0 493.338 13.4214   1
   9   4   0 500.130 12.9523   1
  10  -4   0 232.443 7.71087   1
  10   4   0 230.795 7.22313   1
  11  -4   0 71.2593 4.02525   1
  12  -4   0 1.76364 1.63098   1
   0  -5   0 -0.4220 0.32312   1
   1  -5   0 41.7694 1.47298   1
  -1  -5   0 44.4401 1.48225   1
   2   5   0 1186.39 26.2322   2
   2  -5   0 1184.15 26.5959   1
  -2  -5   0 1150.23 26.4944   1
   3   5   0 62.9087 1.96456   2
   3  -5   0 68.9109 2.31174   1
   4  -5   0 12.5685 1.21747   1
   4   5   0 14.1264 1.01254   2
  -4  -5   0 13.4995 1.07020   1
   5   5   0 438.160 10.5904   2
  -5  -5   0 423.539 10.6365   1
   5  -5   0 432.254 10.9614   1
   6  -5   0 1.14912 0.79361   1
   6   5   0 0.42987 0.60645   2
   7   5   0 891.171 21.1917   2
   7  -5   0 884.500 21.5934   1
   8  -5   0 56.1767 3.12309   1
   9  -5   0 279.472 8.63702   1
  10  -5   0 138.333 5.49963   1
 -10  -5   0 126.321 5.00407   1
 -11  -5   0 166.634 6.10904   1
  11  -5   0 173.105 6.64619   1
  12  -5   0 139.366 6.02593   1
   0  -6   0 2959.87 66.9559   1
   1  -6   0 72.4585 2.21772   1
   2   6   0 9999.99 219.974   2
  -2  -6   0 9874.37 222.038   1
   2  -6   0 9810.13 222.825   1
  -3  -6   0 228.318 5.83989   1
   3  -6   0 226.358 5.99511   1
   3   6   0 228.349 5.55693   2
   4  -6   0 915.177 21.4542   1
  -4  -6   0 910.216 21.1594   1
   4   6   0 918.315 20.9403   2
   5  -6   0 172.612 5.24703   1
   5   6   0 175.504 4.80552   2
  -5  -6   0 168.979 4.93430   1
  -6  -6   0 1438.16 33.4843   1
   6   6   0 1494.63 33.4290   2
   6  -6   0 1439.75 33.9074   1
  -7  -6   0 4.69910 1.07932   1
   7   6   0 6.87790 1.10513   2
   7  -6   0 6.73741 1.33103   1
  -8  -6   0 146.855 4.92237   1
   8  -6   0 148.294 5.40512   1
  -9  -6   0 30.7023 2.37675   1
   9  -6   0 31.0627 2.71226   1
  10  -6   0 122.553 5.28343   1
 -10  -6   0 124.141 4.83314   1
 -11  -6   0 20.0583 2.29684   1
  11  -6   0 23.3943 2.72069   1
  12  -6   0 -1.2623 1.52716   1
   0  -7   0 4.27851 0.57514   1
   1  -7   0 318.655 7.76616   1
   2  -7   0 104.590 3.20683   1
   2   7   0 111.881 2.80998   2
   3   7   0 249.788 6.01443   2
   3  -7   0 253.754 6.56139   1
  -3  -7   0 244.510 6.36500   1
   4   7   0 153.423 4.05580   2
  -4  -7   0 147.165 4.30852   1
   4  -7   0 150.367 4.57859   1
   5  -7   0 734.325 17.6496   1
   5   7   0 728.971 17.0001   2
  -5  -7   0 721.424 17.2501   1
   6  -7   0 669.574 16.5760   1
  -6  -7   0 656.043 16.0641   1
   6   7   0 670.249 15.8770   2
   7  -7   0 382.865 10.4888   1
   7   7   0 381.195 9.80417   2
  -7  -7   0 369.731 9.90588   1
  -8  -7   0 123.302 4.38555   1
   8  -7   0 123.527 4.91135   1
  -9  -7   0 501.017 12.9150   1
   9  -7   0 484.771 13.5822   1
  10  -7   0 303.700 9.67481   1
 -10  -7   0 312.961 9.05485   1
 -11  -7   0 232.008 7.44930   1
  11  -7   0 219.383 7.98175   1
  12  -7   0 112.603 5.54852   1
   0  -8   0 5.32896 0.64399   1
  -1  -8   0 491.166 11.5150   1
   1  -8   0 473.659 11.4852   1
   2   8   0 6.80605 0.55618   2
   2  -8   0 5.28030 0.69695   1
  -2  -8   0 6.64249 0.78018   1
   3  -8   0 171.491 4.84915   1
   3   8   0 165.483 4.21247   2
  -4  -8   0 98.3558 3.23213   1
   4   8   0 102.286 2.89754   2
   4  -8   0 97.2199 3.41070   1
   5   8   0 606.411 14.2654   2
  -5  -8   0 622.105 14.6391   1
   5  -8   0 588.422 14.9939   1
  -6  -8   0 1665.27 38.2196   1
   6  -8   0 1658.29 38.7909   1
   6   8   0 1686.51 37.9404   2
  -7  -8   0 419.141 10.8139   1
   7  -8   0 415.182 11.4141   1
   8  -8   0 96.8631 4.33990   1
  -8  -8   0 92.3480 3.71146   1
  -9  -8   0 338.481 9.49780   1
   9  -8   0 340.443 10.2615   1
 -10  -8   0 246.861 7.59148   1
  10  -8   0 246.439 8.44229   1
  11  -8   0 287.986 9.47344   1
 -11  -8   0 272.887 8.53757   1
  12  -8   0 59.0108 4.20793   1
   0  -9   0 0.10357 0.41383   1
   1  -9   0 24.2611 1.31813   1
  -1  -9   0 20.7117 1.28018   1
   2   9   0 41.4266 1.39588   2
  -2  -9   0 40.3477 1.78034   1
   2  -9   0 40.9983 1.82692   1
  -3  -9   0 189.416 5.25937   1
   3   9   0 196.575 4.77290   2
   3  -9   0 186.065 5.40020   1
   4   9   0 5.52659 0.66486   2
  -4  -9   0 4.20268 0.81676   1
   4  -9   0 6.01662 1.07898   1
  -5  -9   0 173.059 5.06072   1
   5   9   0 174.387 4.67808   2
   5  -9   0 169.446 5.48331   1
  -6  -9   0 870.455 20.6635   1
   6  -9   0 870.608 21.2810   1
   7  -9   0 1550.29 36.0568   1
  -7  -9   0 1499.02 35.2250   1
   8  -9   0 589.881 15.7832   1
  -8  -9   0 598.472 14.9445   1
  -9  -9   0 1.14338 1.12996   1
   9  -9   0 3.10076 1.49216   1
 -10  -9   0 131.501 5.00098   1
  10  -9   0 136.361 5.83046   1
 -11  -9   0 75.3815 3.81255   1
  11  -9   0 71.2384 4.46129   1
  12  -9   0 290.084 9.99824   1
   0 -10   0 727.909 17.1050   1
  -1 -10   0 3291.97 74.2766   1
   1 -10   0 3359.08 74.9382   1
  -2 -10   0 162.434 4.69995   1
   2  10   0 170.479 4.21814   2
   3 -10   0 3298.19 74.3074   1
   3  10   0 3386.05 73.7326   2
  -3 -10   0 3252.32 74.0875   1
  -4 -10   0 1595.91 36.6237   1
   4 -10   0 1605.75 36.9992   1
   4  10   0 1614.38 35.9960   2
   5 -10   0 146.072 4.93093   1
  -5 -10   0 142.772 4.50079   1
   6 -10   0 1.95816 1.10074   1
  -6 -10   0 3.46178 0.96632   1
  -7 -10   0 356.323 9.70947   1
   7 -10   0 376.911 10.5544   1
   8 -10   0 88.9054 4.31306   1
  -8 -10   0 85.5938 3.62950   1
  -9 -10   0 283.782 8.32103   1
   9 -10   0 288.891 9.29116   1
  10 -10   0 26.0675 2.94882   1
 -10 -10   0 23.7377 2.27727   1
  11 -10   0 8.70851 2.29694   1
 -11 -10   0 12.8924 2.89924   1
  12 -10   0 37.7976 3.84983   1
   1 -11   0 10.5563 1.00747   1
  -1 -11   0 13.8630 1.18098   1
  -2 -11   0 12.2701 1.18854   1
   2 -11   0 11.7386 1.11830   1
   3  11   0 558.368 12.1422   2
  -3 -11   0 510.106 12.7891   1
   3 -11   0 501.717 12.9572   1
  -4 -11   0 14.8049 1.42745   1
   4 -11   0 13.6491 1.45147   1
   5 -11   0 14.2243 1.69165   1
  -5 -11   0 12.5263 1.31255   1
  -6 -11   0 704.974 17.2641   1
   6 -11   0 715.068 17.9812   1
   7 -11   0 8.29638 1.72104   1
  -7 -11   0 4.91239 1.18241   1
   8 -11   0 561.195 15.1807   1
  -8 -11   0 551.551 14.1651   1
  -9 -11   0 188.821 6.18065   1
   9 -11   0 195.019 7.28451   1
  10 -11   0 34.3319 3.35657   1
 -10 -11   0 30.2608 2.56284   1
  11 -11   0 237.914 8.78865   1
   0 -12   0 2203.10 49.8112   1
  -1 -12   0 6.16066 0.94052   1
   1 -12   0 2.50809 0.63976   1
  -2 -12   0 186.317 5.32869   1
   2 -12   0 182.001 5.38011   1
   3 -12   0 60.1801 2.70653   1
  -3 -12   0 65.1744 2.62195   1
   4 -12   0 1160.64 27.1843   1
  -4 -12   0 1137.09 26.7834   1
   5 -12   0 7.51005 1.37435   1
  -5 -12   0 5.80632 1.09867   1
  -6 -12   0 254.978 7.30069   1
   6 -12   0 258.948 8.00159   1
   7 -12   0 24.0457 2.56252   1
  -7 -12   0 24.7023 2.02465   1
  -8 -12   0 741.201 18.2714   1
   8 -12   0 731.610 19.3090   1
  -9 -12   0 6.20797 1.50010   1
   9 -12   0 5.91339 1.88468   1
 -10 -12   0 112.986 4.64621   1
  10 -12   0 115.828 5.76299   1
  11 -12   0 -2.3421 1.62467   1
  -1 -13   0 70.7290 2.74190   1
  -2 -13   0 40.6464 2.08642   1
   2 -13   0 37.4983 2.04879   1
   3 -13   0 105.685 3.87966   1
  -3 -13   0 109.480 3.76568   1
   4 -13   0 13.2715 1.53419   1
  -4 -13   0 17.6215 1.57815   1
   5 -13   0 81.3223 3.72076   1
  -5 -13   0 80.6874 3.29720   1
  -6 -13   0 84.6210 3.47464   1
   6 -13   0 85.5434 4.10577   1
   7 -13   0 118.688 5.13997   1
  -7 -13   0 119.477 4.43055   1
  -8 -13   0 44.6285 2.74077   1
   8 -13   0 46.3109 3.59554   1
  -9 -13   0 102.670 4.36801   1
   9 -13   0 109.186 5.47475   1
 -10 -13   0 47.0118 3.10904   1
  10 -13   0 42.7626 3.87230   1
  11 -13   0 351.369 11.7115   1
  -1 -14   0 468.825 11.6861   1
   1 -14   0 451.687 11.6463   1
  -2 -14   0 18.6412 1.58649   1
   2 -14   0 17.0380 1.54703   1
   3 -14   0 308.003 8.59640   1
  -3 -14   0 313.833 8.46395   1
   4 -14   0 706.693 17.6717   1
  -4 -14   0 705.746 17.2658   1
  -5 -14   0 786.020 19.3536   1
   5 -14   0 810.531 20.0323   1
  -6 -14   0 54.8139 2.87719   1
   6 -14   0 53.0608 3.37309   1
   7 -14   0 134.469 5.57299   1
  -7 -14   0 128.961 4.75368   1
  -8 -14   0 243.364 7.31637   1
   8 -14   0 227.827 8.23713   1
   9 -14   0 13.5768 2.50110   1
  -9 -14   0 12.7885 1.84814   1
 -10 -14   0 9.09963 1.71753   1
  10 -14   0 10.3775 2.42290   1
   0 -15   0 2.20639 0.78468   1
   1 -15   0 60.6509 2.72324   1
  -2 -15   0 90.7846 3.58439   1
   2 -15   0 97.6835 3.67096   1
   3 -15   0 14.5096 1.65616   1
  -3 -15   0 16.0537 1.66511   1
  -4 -15   0 324.393 8.92735   1
   4 -15   0 322.807 9.29645   1
   5 -15   0 13.0979 1.94010   1
  -5 -15   0 10.3635 1.51609   1
   6 -15   0 290.424 9.01694   1
  -6 -15   0 276.243 8.14607   1
  -7 -15   0 40.5010 2.72879   1
   7 -15   0 45.4692 3.43038   1
  -8 -15   0 408.301 11.4331   1
   8 -15   0 435.664 12.8328   1
   9 -15   0 4.96005 2.00367   1
  -9 -15   0 0.08683 1.15435   1
 -10 -15   0 304.296 10.5525   1
  10 -15   0 289.395 10.4361   1
   0 -16   0 21.5277 1.76155   1
   1 -16   0 2516.63 56.6745   1
  -1 -16   0 2461.54 56.5900   1
  -2 -16   0 720.663 18.0695   1
   2 -16   0 758.933 18.2652   1
  -3 -16   0 398.103 10.6248   1
   3 -16   0 398.435 10.8295   1
  -4 -16   0 50.5336 2.75265   1
   4 -16   0 52.4341 3.04754   1
   5 -16   0 248.321 7.91155   1
  -5 -16   0 237.769 7.26413   1
   6 -16   0 98.4166 4.72043   1
  -6 -16   0 96.3076 4.01956   1
   7 -16   0 186.771 7.17082   1
  -7 -16   0 190.745 6.31128   1
  -8 -16   0 66.2096 3.53785   1
   8 -16   0 73.7178 4.52851   1
   9 -16   0 152.374 6.86664   1
  -9 -16   0 152.705 5.69660   1
  10 -16   0 8.46795 2.77370   1
   0 -17   0 -0.7106 0.69515   1
  -1 -17   0 352.924 9.78722   1
   1 -17   0 369.601 9.90749   1
  -2 -17   0 289.466 8.24858   1
   2 -17   0 287.934 8.33272   1
   3 -17   0 31.9367 2.40367   1
  -3 -17   0 32.5845 2.30069   1
   4 -17   0 137.321 5.27657   1
  -4 -17   0 138.818 4.98600   1
  -5 -17   0 32.6360 2.51443   1
   5 -17   0 30.9047 2.73282   1
  -6 -17   0 140.831 5.21576   1
   6 -17   0 141.925 5.89221   1
  -7 -17   0 13.8199 1.92924   1
   7 -17   0 14.6721 2.50490   1
   8 -17   0 101.138 5.45287   1
  -8 -17   0 101.881 4.46281   1
  -9 -17   0 1.59939 1.37137   1
   9 -17   0 1.81694 1.83000   1
   0 -18   0 37.7304 2.34505   1
  -1 -18   0 109.970 4.23202   1
   1 -18   0 108.404 4.22868   1
   2 -18   0 432.966 11.7335   1
  -2 -18   0 436.528 11.6279   1
   3 -18   0 103.028 4.37132   1
  -3 -18   0 109.597 4.25555   1
  -4 -18   0 311.774 9.05278   1
   4 -18   0 318.807 9.53492   1
   5 -18   0 1.42535 1.33819   1
  -5 -18   0 0.99223 1.15272   1
   6 -18   0 528.919 14.8371   1
  -6 -18   0 517.594 13.8888   1
  -7 -18   0 5.55647 1.48021   1
   7 -18   0 3.30667 1.80795   1
  -8 -18   0 104.673 4.58004   1
   8 -18   0 93.1187 5.54287   1
   9 -18   0 1.84795 2.08879   1
  -9 -18   0 1.53618 1.42871   1
   0 -19   0 1.00355 0.96180   1
   1 -19   0 57.9219 3.10278   1
  -1 -19   0 61.9775 3.14359   1
  -2 -19   0 4.05280 1.16940   1
   3 -19   0 7.92662 1.60187   1
  -3 -19   0 11.3342 1.66603   1
   4 -19   0 178.301 6.56473   1
  -4 -19   0 187.538 6.23523   1
   5 -19   0 87.0960 4.54256   1
  -5 -19   0 91.1460 4.08315   1
  -6 -19   0 91.6155 4.23524   1
   6 -19   0 89.3463 4.83995   1
   7 -19   0 237.646 8.83799   1
  -7 -19   0 243.711 7.83961   1
  -8 -19   0 131.712 5.34776   1
   8 -19   0 138.186 6.63890   1
  -9 -19   0 159.019 6.76576   1
   0 -20   0 399.004 11.0649   1
  -1 -20   0 666.200 16.7783   1
   1 -20   0 648.247 16.8227   1
  -2 -20   0 439.734 11.9681   1
   2 -20   0 437.872 12.1430   1
   3 -20   0 281.302 8.84384   1
  -3 -20   0 289.968 8.60180   1
  -4 -20   0 10.1580 1.72285   1
   4 -20   0 7.94728 1.75497   1
  -5 -20   0 145.899 5.48876   1
   5 -20   0 143.461 6.06786   1
   6 -20   0 150.110 6.48354   1
  -6 -20   0 148.991 5.73125   1
  -7 -20   0 87.4554 4.23414   1
   7 -20   0 87.7846 5.23554   1
  -8 -20   0 1.92226 1.43383   1
  -1 -21   0 52.3286 3.04028   1
   1 -21   0 49.8165 3.17366   1
   2 -21   0 59.2184 3.37311   1
  -2 -21   0 57.2675 3.28518   1
  -3 -21   0 26.0971 2.45515   1
   3 -21   0 23.5407 2.50020   1
  -4 -21   0 72.5359 3.78445   1
   4 -21   0 77.7070 4.21434   1
   5 -21   0 1.46955 1.56460   1
  -5 -21   0 3.07054 1.36825   1
  -6 -21   0 61.6528 3.60819   1
   6 -21   0 62.7391 4.34387   1
   7 -21   0 2.67205 2.10493   1
  -7 -21   0 3.56409 1.61939   1
   0 -22   0 80.4813 3.98193   1
   1 -22   0 344.614 10.3524   1
  -1 -22   0 365.966 10.3892   1
  -2 -22   0 2.38296 1.25349   1
   2 -22   0 0.52637 1.23416   1
   3 -22   0 197.275 7.09676   1
  -3 -22   0 194.862 6.76372   1
   4 -22   0 286.380 9.36024   1
  -4 -22   0 276.377 8.74771   1
  -5 -22   0 359.189 10.6791   1
   5 -22   0 362.666 11.4760   1
  -6 -22   0 43.2486 3.26564   1
   6 -22   0 42.6856 3.90477   1
  -7 -22   0 146.166 6.19779   1
   0 -23   0 2.95486 1.38091   1
  -1 -23   0 30.0244 2.72716   1
   1 -23   0 27.9362 2.65745   1
   2 -23   0 5.77586 1.62715   1
  -2 -23   0 9.17037 1.72227   1
   3 -23   0 26.3544 2.86137   1
  -3 -23   0 18.9431 2.27213   1
  -4 -23   0 157.603 5.99211   1
   4 -23   0 151.347 6.41846   1
   5 -23   0 1.17312 1.73791   1
  -5 -23   0 1.47627 1.33786   1
  -6 -23   0 35.8181 3.40265   1
   0 -24   0 183.971 6.75477   1
  -1 -24   0 36.3858 3.02313   1
   1 -24   0 36.2445 3.08506   1
  -2 -24   0 128.631 5.30714   1
   2 -24   0 122.698 5.45050   1
   3 -24   0 1.69846 1.56980   1
  -3 -24   0 -0.5425 1.21087   1
  -4 -24   0 155.695 6.09142   1
   0 -25   0 7.60402 1.82758   1
   1 -25   0 25.2173 2.94997   1
  -1 -25   0 30.5581 2.96349   1
  -2 -25   0 3.03343 1.50915   1
   0   0   1 3468.91 77.7881   1
   1   0   1 83.8797 2.40449   1
   1   0  -1 86.4118 2.47900   2
   2   0  -1 1186.93 25.4754   1
   2   0  -1 1105.51 26.0325   2
   3   0  -1 1587.82 34.3333   1
   3   0   1 1537.74 34.9031   1
   3   0  -1 1486.48 34.9031   2
   4   0   1 223.571 6.20327   1
   4   0  -1 223.385 6.26843   2
   4   0  -1 228.262 5.66969   1
   5   0  -1 612.648 15.5818   2
   5   0  -1 658.691 14.9435   1
   5   0   1 632.473 15.5393   1
   6   0  -1 214.233 5.73932   1
   6   0  -1 197.271 6.32879   2
   6   0   1 215.342 6.35403   1
   7   0  -1 975.232 22.8934   1
   7   0   1 974.121 23.6122   1
   7   0  -1 982.519 23.8486   2
   8   0   1 91.5284 4.05866   1
   8   0  -1 92.9554 3.50467   1
   8   0  -1 86.7652 4.09817   2
   9   0   1 388.854 11.0683   1
   9   0  -1 374.198 10.2142   1
   9   0  -1 392.213 11.3518   2
  10   0  -1 7.20622 1.80128   2
  10   0   1 7.49426 1.82190   1
  11   0   1 449.928 12.9979   1
  12   0   1 11.6796 2.32378   1
   0  -1  -1 1714.21 38.5939   1
   0  -1   1 1753.11 38.5149   1
   0  -1  -1 1732.32 38.5888   2
   1   1  -1 1468.59 33.6948   2
   1  -1   1 1483.61 33.6358   1
   1  -1  -1 1500.32 33.7029   2
   1  -1  -1 1527.50 33.6827   1
   1   1   1 1539.88 33.6205   1
   2   1  -1 6906.65 150.699   1
   2  -1   1 6939.09 153.813   1
   2   1   1 6727.36 153.255   1
   2  -1  -1 6811.89 151.287   1
   2  -1  -1 6621.63 153.181   2
   3   1  -1 1075.24 23.9241   1
   3   1  -1 1047.29 24.5335   2
   3  -1   1 1107.01 24.6090   1
   3  -1  -1 1024.23 24.5789   2
   3  -1  -1 1083.85 24.0300   1
   4  -1   1 820.451 18.8982   1
   4   1  -1 801.413 18.1916   1
   4   1  -1 797.771 18.8619   2
   4  -1  -1 783.079 18.9369   2
   4  -1  -1 786.498 18.2836   1
   4   1   1 793.441 18.8057   1
   5  -1   1 746.958 17.4007   1
   5   1  -1 724.375 16.6234   1
   5   1  -1 723.893 17.3800   2
   5  -1  -1 689.048 17.3951   2
   5   1   1 701.387 17.2405   1
   5  -1  -1 704.464 16.7160   1
   6  -1   1 603.595 14.8295   1
   6   1  -1 607.977 14.8874   2
   6   1  -1 544.153 13.9461   1
   6  -1  -1 591.920 14.1419   1
   6   1   1 595.393 14.7173   1
   6  -1  -1 578.704 14.8871   2
   7   1  -1 134.135 4.19013   1
   7  -1   1 133.958 4.91504   1
   7   1  -1 130.669 4.88981   2
   7  -1  -1 129.742 4.92800   2
   7   1   1 139.464 4.88218   1
   7  -1  -1 134.338 4.33286   1
   8   1  -1 334.091 9.89868   2
   8  -1   1 348.514 9.90362   1
   8   1  -1 344.654 9.05370   1
   8  -1  -1 341.759 9.17954   1
   8  -1  -1 347.169 10.1181   2
   8   1   1 339.166 9.78380   1
   9  -1   1 4.74540 1.45332   1
   9   1  -1 2.83777 1.33163   2
   9   1  -1 4.61138 1.14448   1
   9  -1  -1 4.89058 1.19025   1
   9   1   1 5.48578 1.49456   1
   9  -1  -1 5.06500 1.45886   2
  10  -1   1 224.541 7.82834   1
  10   1  -1 229.548 8.05652   2
  10  -1  -1 250.382 8.32073   2
  10   1   1 231.589 7.76760   1
  11  -1   1 90.7499 4.61600   1
  11   1   1 81.9426 4.41881   1
  12  -1   1 21.6609 2.91269   1
  12   1   1 21.6708 2.74923   1
   0  -2   1 135.299 3.26484   1
   0  -2  -1 132.203 3.27417   1
   0  -2  -1 130.558 3.34765   2
   1   2  -1 4687.60 108.179   2
   1  -2   1 4859.25 107.808   1
   1  -2  -1 4821.10 109.605   2
   1  -2  -1 4753.27 107.975   1
  -1  -2   1 5043.94 107.192   1
   2   2  -1 327.834 7.98063   2
   2  -2   1 336.743 8.06009   1
   2  -2  -1 316.066 8.06015   2
   2   2   1 318.449 7.93865   1
   2  -2  -1 327.180 7.56074   1
  -2  -2   1 339.359 7.42790   1
   3   2  -1 181.607 5.13340   2
   3  -2   1 198.695 5.28039   1
   3   2   1 189.507 5.15610   1
   3  -2  -1 195.294 4.77062   1
   3  -2  -1 187.251 5.29217   2
   4   2  -1 83.3991 3.03402   2
   4   2  -1 85.5459 2.50490   1
   4  -2   1 85.7293 3.14019   1
   4  -2  -1 81.7326 3.14670   2
   4   2   1 90.3585 3.07283   1
   4  -2  -1 91.9412 2.72101   1
   5   2  -1 227.717 5.87602   1
   5  -2   1 228.497 6.61880   1
   5   2  -1 223.091 6.52139   2
   5  -2  -1 231.897 6.73321   2
   5   2   1 241.421 6.54837   1
   5  -2  -1 229.823 6.07900   1
   6   2  -1 417.311 10.8906   2
   6  -2   1 417.717 10.9276   1
   6   2  -1 410.482 10.0788   1
   6   2   1 413.524 10.7515   1
   6  -2  -1 399.660 10.2854   1
   6  -2  -1 403.442 11.0408   2
   7   2  -1 157.038 5.35345   2
   7  -2   1 161.661 5.49710   1
   7   2  -1 145.936 4.55711   1
   7  -2  -1 151.531 4.81799   1
   7   2   1 158.186 5.27285   1
   7  -2  -1 153.833 5.52403   2
   8  -2   1 265.816 8.20370   1
   8   2  -1 259.162 7.23729   1
   8   2  -1 258.801 8.11585   2
   8  -2  -1 271.070 7.57483   1
   8   2   1 270.086 8.02652   1
   8  -2  -1 263.641 8.37609   2
   9  -2   1 21.1659 2.33806   1
   9   2  -1 19.8734 1.81852   1
   9   2  -1 19.8466 2.31274   2
   9  -2  -1 24.1872 2.09629   1
   9  -2  -1 26.5190 2.59620   2
   9   2   1 20.8443 2.21133   1
  10  -2   1 286.091 9.18534   1
  10   2  -1 295.790 9.30362   2
  10   2   1 278.602 8.87656   1
  11  -2   1 150.562 6.30678   1
  11   2   1 161.882 6.20506   1
  12  -2   1 107.725 5.33024   1
  12   2   1 105.057 5.19995   1
   0  -3  -1 5656.96 126.415   2
   0  -3  -1 5477.22 126.513   1
   0  -3   1 5816.59 126.136   1
  -1  -3  -1 8778.41 209.303   1
   1   3  -1 9288.43 210.264   2
  -1  -3  -1 9894.04 208.420   2
   1  -3   1 9604.94 209.804   1
   1  -3  -1 9252.17 209.246   1
   1  -3  -1 9493.16 210.625   2
   2  -3   1 287.235 7.36786   1
   2   3  -1 286.691 7.29845   2
  -2  -3   1 305.816 6.82484   1
   2  -3  -1 297.178 7.46351   2
   2  -3  -1 304.839 6.98109   1
   3   3  -1 817.262 18.7568   2
   3  -3   1 809.904 18.8591   1
   3  -3  -1 787.461 18.3248   1
   3   3   1 790.434 18.7065   1
   3  -3  -1 794.767 18.9314   2
  -3  -3   1 826.651 18.1639   1
   4   3  -1 325.531 8.41371   2
   4  -3   1 331.227 8.59050   1
   4  -3  -1 322.987 8.66738   2
   4  -3  -1 324.596 8.04893   1
  -4  -3   1 330.206 7.83471   1
   4   3   1 330.029 8.42318   1
   5   3  -1 1344.46 30.4524   1
   5   3  -1 1305.58 31.1469   2
   5  -3   1 1310.42 31.2795   1
   5  -3  -1 1356.07 30.7593   1
   5   3   1 1418.53 31.2059   1
   5  -3  -1 1343.97 31.4788   2
   6  -3   1 597.777 14.9834   1
   6   3  -1 614.782 14.9117   2
   6   3  -1 590.582 14.0355   1
   6  -3  -1 578.574 15.0695   2
   6   3   1 575.342 14.6881   1
   6  -3  -1 592.268 14.3549   1
   7  -3   1 676.273 17.1870   1
   7   3  -1 689.909 17.1345   2
   7   3  -1 704.234 16.2448   1
   7  -3  -1 677.577 17.4217   2
   7  -3  -1 675.349 16.5679   1
   7   3   1 657.585 16.8861   1
   8  -3   1 317.202 9.34339   1
   8   3  -1 307.330 9.19958   2
   8   3  -1 308.547 8.27648   1
   8  -3  -1 319.808 8.70442   1
   8  -3  -1 308.261 9.50690   2
   8   3   1 314.562 9.03225   1
   9  -3   1 322.009 9.86715   1
   9   3  -1 313.467 8.76289   1
   9   3  -1 324.037 9.80966   2
   9  -3  -1 338.112 10.2226   2
   9   3   1 332.599 9.60439   1
   9  -3  -1 332.722 9.25969   1
  10  -3   1 70.6212 4.04439   1
  10   3  -1 68.6240 3.94111   2
  10  -3  -1 76.1205 5.12244   1
  10   3   1 64.0819 3.78179   1
  11  -3   1 177.609 6.98450   1
  11   3  -1 188.892 7.05749   2
  11   3   1 170.016 6.61503   1
  12  -3   1 6.47844 2.07368   1
  12   3   1 3.73029 1.65419   1
   0  -4  -1 1310.16 29.9721   1
   0  -4   1 1361.74 29.8972   1
   0  -4  -1 1339.46 29.9080   2
   1  -4   1 1903.72 42.2941   1
  -1  -4  -1 1752.84 42.2426   1
  -1  -4  -1 1984.80 42.2092   2
   1  -4  -1 1888.78 42.6772   1
  -1  -4   1 1922.61 42.2532   1
   1  -4  -1 1901.40 42.3698   2
   2  -4   1 961.249 21.9982   1
  -2  -4  -1 980.582 21.9434   1
   2   4  -1 969.632 21.9325   2
   2  -4  -1 949.655 21.6295   1
  -2  -4   1 956.754 21.4751   1
   2  -4  -1 938.327 22.0726   2
   3   4  -1 852.630 20.6681   2
   3  -4   1 919.319 20.9141   1
   3  -4  -1 887.480 20.3870   1
   3  -4  -1 866.431 20.9535   2
  -3  -4   1 952.539 20.2144   1
   4   4  -1 1674.93 38.0336   2
   4  -4   1 1651.58 38.2211   1
   4   4   1 1654.70 38.0036   1
   4  -4  -1 1668.84 37.6991   1
  -4  -4   1 1747.06 37.4584   1
   4  -4  -1 1628.73 38.3266   2
   5   4  -1 104.501 3.65284   2
  -5  -4   1 110.175 3.12033   1
   5   4   1 104.577 3.64778   1
   5  -4  -1 100.078 3.87690   2
   5  -4  -1 104.147 3.39952   1
   6   4  -1 165.285 5.33421   2
   6  -4   1 165.558 5.47664   1
   6  -4  -1 164.518 5.02545   1
   6   4   1 172.435 5.33150   1
   6  -4  -1 168.782 5.68558   2
  -6  -4   1 170.491 4.68917   1
   7   4  -1 111.200 4.27910   2
   7  -4   1 118.748 4.53917   1
   7  -4  -1 100.238 4.41826   2
   7   4   1 111.556 4.20545   1
   7  -4  -1 108.382 3.92556   1
   8   4  -1 255.737 7.82572   2
   8  -4   1 246.771 7.95017   1
   8  -4  -1 255.153 8.23783   2
   8   4   1 255.068 7.68265   1
   8  -4  -1 253.077 7.42231   1
   9  -4   1 121.084 5.24838   1
   9   4  -1 125.130 5.13718   2
   9  -4  -1 129.318 4.78154   1
   9   4   1 123.433 4.93844   1
  -9  -4   1 140.232 4.80058   1
   9  -4  -1 121.678 5.41296   2
  10   4  -1 675.277 17.7531   2
  10  -4   1 654.835 17.8008   1
  10   4   1 675.697 17.3788   1
  10  -4  -1 659.726 17.3792   1
  11   4  -1 135.413 5.80435   2
  11  -4   1 132.142 5.90788   1
  11   4   1 132.812 5.50694   1
  12  -4   1 224.250 8.30624   1
   0  -5  -1 631.977 14.2410   2
   0  -5  -1 604.968 14.3564   1
   0  -5   1 637.090 14.2770   1
  -1  -5  -1 1223.20 26.4147   2
   1  -5   1 1173.80 26.8584   1
   1  -5  -1 1188.21 26.9202   2
   1  -5  -1 1154.78 26.7660   1
  -1  -5   1 1205.84 26.6232   1
   2  -5   1 1125.28 26.0377   1
   2   5  -1 1122.27 25.9132   2
  -2  -5  -1 1121.14 25.9371   1
   2  -5  -1 1139.25 26.1175   2
   2  -5  -1 1158.81 25.7353   1
  -2  -5   1 1169.99 25.5638   1
   3   5  -1 270.634 6.81907   2
   3  -5   1 272.032 7.03732   1
  -3  -5  -1 278.044 6.90534   1
   3  -5  -1 242.851 7.00940   2
  -3  -5   1 266.389 6.37052   1
   3  -5  -1 260.933 6.57325   1
  -4  -5  -1 2199.36 49.1860   1
   4   5  -1 2172.86 49.0998   2
   4  -5   1 2147.11 49.3572   1
   4  -5  -1 2185.84 48.8669   1
  -4  -5   1 2272.53 48.5903   1
   4  -5  -1 2072.33 49.4508   2
   5   5  -1 749.033 17.9836   2
   5  -5   1 716.743 18.1957   1
   5  -5  -1 753.211 17.7375   1
   5  -5  -1 748.227 18.4347   2
  -5  -5   1 777.665 17.3762   1
   6  -5   1 255.155 7.54095   1
   6   5  -1 259.011 7.28153   2
   6  -5  -1 245.509 6.95915   1
   6   5   1 255.820 7.21269   1
   6  -5  -1 249.855 7.66718   2
  -6  -5   1 253.207 6.57018   1
   7  -5   1 208.348 6.84395   1
   7   5  -1 198.798 6.49385   2
   7  -5  -1 208.745 6.32100   1
   7  -5  -1 210.086 7.00457   2
  -7  -5   1 217.471 5.86656   1
   7   5   1 225.452 6.58884   1
   8  -5   1 412.199 11.6305   1
   8   5  -1 421.980 11.3786   2
   8  -5  -1 413.644 11.0077   1
   8   5   1 400.689 11.1293   1
   8  -5  -1 405.768 11.8164   2
  -8  -5   1 406.186 10.4174   1
   9   5  -1 14.7466 1.98116   2
   9  -5   1 19.0549 2.41977   1
   9  -5  -1 23.1502 2.22138   1
   9   5   1 20.1517 2.19132   1
  10   5  -1 9.37627 1.82032   2
  10  -5   1 7.99061 1.94928   1
  10  -5  -1 9.55304 1.83354   1
 -11  -5  -1 243.052 8.19710   1
  11  -5   1 237.194 8.48523   1
 -12  -5  -1 146.280 6.08629   1
  12  -5   1 140.111 6.48866   1
   0  -6  -1 1596.09 36.2174   1
   0  -6  -1 1651.35 36.0195   2
   0  -6   1 1583.08 36.0841   1
  -1  -6  -1 1180.75 26.7009   1
   1  -6   1 1162.98 26.6664   1
  -1  -6  -1 1223.95 26.1406   2
  -1  -6   1 1158.83 26.4445   1
   1  -6  -1 1181.05 26.7035   2
   1  -6  -1 1146.42 26.6123   1
   2  -6   1 38.4110 1.68176   1
   2   6  -1 37.8444 1.60497   2
  -2  -6  -1 39.6431 1.64878   1
   2  -6  -1 34.5888 1.44262   1
   2  -6  -1 36.7203 1.70501   2
  -2  -6   1 37.8498 1.34635   1
   3  -6   1 412.289 10.3937   1
   3   6  -1 410.865 10.1470   2
  -3  -6  -1 414.878 10.2413   1
  -3  -6   1 422.488 9.78984   1
   3  -6  -1 424.783 10.0189   1
   3  -6  -1 411.302 10.4761   2
   4   6  -1 360.612 9.06687   2
  -4  -6  -1 353.101 9.11982   1
   4  -6   1 359.380 9.37269   1
   4  -6  -1 354.557 9.47704   2
   4  -6  -1 350.393 8.88331   1
  -4  -6   1 359.596 8.58501   1
   5   6  -1 902.034 21.3730   2
  -5  -6  -1 901.788 21.4101   1
   5  -6  -1 894.009 21.8992   2
   5  -6  -1 891.578 21.1886   1
  -5  -6   1 928.915 20.8116   1
  -6  -6  -1 110.318 4.03192   1
   6  -6   1 103.462 4.23324   1
   6   6  -1 114.922 4.05056   2
  -6  -6   1 112.159 3.40730   1
   6  -6  -1 112.447 4.42581   2
   6  -6  -1 112.480 3.87900   1
   7   6  -1 1442.10 33.8424   2
   7  -6   1 1451.26 34.2535   1
  -7  -6  -1 1403.39 33.7617   1
   7  -6  -1 1455.52 34.5221   2
  -7  -6   1 1454.56 33.0373   1
   7  -6  -1 1454.09 33.6576   1
  -8  -6  -1 115.488 4.56993   1
   8   6  -1 111.862 4.52330   2
   8  -6   1 116.871 4.94975   1
  -8  -6   1 117.826 3.86179   1
   8  -6  -1 120.781 4.45225   1
  -9  -6  -1 350.331 10.1584   1
   9   6  -1 352.490 10.2227   2
   9  -6   1 345.066 10.6074   1
   9  -6  -1 356.055 10.0623   1
  10  -6   1 52.2569 3.75517   1
 -10  -6  -1 51.8435 3.33632   1
  10   6  -1 49.8897 3.99434   2
  10  -6  -1 47.8291 3.19811   1
  11  -6   1 110.495 5.48705   1
 -11  -6  -1 105.287 5.00531   1
 -12  -6  -1 32.6173 3.17763   1
  12  -6   1 28.6588 3.32803   1
   0  -7   1 2089.00 47.9145   1
   0  -7  -1 2213.05 47.8017   2
   0  -7  -1 2132.74 48.0701   1
  -1  -7  -1 121.533 3.49292   1
   1  -7   1 129.978 3.50568   1
   1  -7  -1 117.928 3.42782   1
   1  -7  -1 121.609 3.45766   2
  -1  -7   1 111.645 3.23986   1
  -2  -7  -1 2228.22 49.8943   1
   2   7  -1 2295.82 49.8923   2
   2  -7   1 2270.11 49.9976   1
  -2  -7   1 2190.32 49.5532   1
   2  -7  -1 2151.86 49.7261   1
   2  -7  -1 2192.57 50.0200   2
   3   7  -1 228.594 6.18943   2
  -3  -7  -1 241.439 6.36599   1
   3  -7   1 237.233 6.54086   1
   3  -7  -1 242.914 6.16840   1
   3  -7  -1 235.797 6.59571   2
  -3  -7   1 239.418 5.94326   1
   4   7  -1 1759.21 40.3026   2
  -4  -7  -1 1776.75 40.4069   1
   4  -7   1 1758.47 40.6828   1
   4  -7  -1 1681.05 40.7345   2
   4  -7  -1 1820.28 40.2473   1
  -4  -7   1 1850.73 39.9097   1
  -5  -7  -1 156.944 4.87546   1
   5  -7   1 155.217 5.17414   1
   5   7  -1 152.650 4.73880   2
  -5  -7   1 155.809 4.29187   1
   5  -7  -1 150.464 5.19191   2
   5  -7  -1 157.267 4.75586   1
   6  -7   1 543.409 13.8831   1
  -6  -7  -1 542.078 13.4267   1
   6   7  -1 552.306 13.4096   2
   6  -7  -1 510.740 13.9119   2
   6  -7  -1 507.946 13.2244   1
  -6  -7   1 517.321 12.7001   1
  -7  -7  -1 389.775 10.9180   1
   7  -7   1 400.366 11.4512   1
   7   7  -1 420.059 11.0530   2
   7  -7  -1 420.988 11.7140   2
  -7  -7   1 423.279 10.2942   1
   7  -7  -1 407.783 10.9217   1
  -8  -7  -1 690.935 17.3355   1
   8  -7   1 671.282 17.8502   1
   8   7  -1 699.397 17.3874   2
  -8  -7   1 691.560 16.5214   1
   8  -7  -1 671.740 17.2641   1
  -9  -7  -1 127.883 5.05511   1
   9  -7   1 132.822 5.61891   1
   9   7  -1 131.804 5.14185   2
   9  -7  -1 127.500 5.07407   1
 -10  -7  -1 13.0955 1.97992   1
  10  -7   1 11.7651 2.22104   1
  10  -7  -1 11.8931 1.95318   1
  11  -7   1 114.504 5.80764   1
 -11  -7  -1 120.962 5.29816   1
 -12  -7  -1 8.99598 2.08737   1
  12  -7   1 9.90575 2.37988   1
   0  -8  -1 521.458 12.5185   1
   0  -8   1 529.694 12.3813   1
   1  -8   1 833.111 19.0800   1
  -1  -8  -1 853.602 19.1749   1
   1  -8  -1 825.755 19.0285   2
   1  -8  -1 821.254 19.0920   1
  -1  -8   1 787.685 18.8656   1
   2   8  -1 820.829 18.7534   2
   2  -8   1 804.989 18.8745   1
  -2  -8  -1 828.791 18.8488   1
  -2  -8   1 783.839 18.4811   1
   2  -8  -1 804.368 18.9115   2
   2  -8  -1 792.188 18.6871   1
   3  -8   1 267.332 7.26527   1
  -3  -8  -1 270.541 7.08379   1
   3   8  -1 272.931 6.94783   2
   3  -8  -1 269.176 6.92819   1
  -3  -8   1 261.613 6.68779   1
   3  -8  -1 266.701 7.30782   2
   4  -8   1 171.204 5.23568   1
   4   8  -1 165.646 4.78260   2
  -4  -8  -1 154.431 4.86252   1
   4  -8  -1 167.518 4.81429   1
   4  -8  -1 155.002 5.16819   2
  -4  -8   1 169.458 4.50266   1
   5   8  -1 32.1664 1.88769   2
  -5  -8  -1 32.9162 2.01649   1
   5  -8   1 30.4182 2.21070   1
  -5  -8   1 33.9122 1.63162   1
   5  -8  -1 34.4237 2.27808   2
   5  -8  -1 37.1725 1.98040   1
   6  -8   1 116.643 4.57366   1
  -6  -8  -1 108.621 4.13733   1
   6   8  -1 115.888 4.11173   2
  -6  -8   1 122.175 3.65808   1
   6  -8  -1 117.951 4.13868   1
   7  -8   1 22.0119 2.28529   1
  -7  -8  -1 23.2565 2.14680   1
   7   8  -1 27.6706 2.14884   2
   7  -8  -1 30.8811 2.27494   1
  -7  -8   1 25.1777 1.56899   1
   8  -8   1 194.996 6.80961   1
   8   8  -1 195.434 6.20423   2
  -8  -8  -1 188.061 6.20750   1
  -8  -8   1 172.626 5.38257   1
   8  -8  -1 175.853 6.11487   1
  -9  -8  -1 109.030 4.67669   1
   9  -8   1 113.129 5.23022   1
   9  -8  -1 110.172 4.64830   1
  10  -8   1 264.878 9.30099   1
 -10  -8  -1 282.897 8.78074   1
  10  -8  -1 283.233 8.86933   1
  11  -8   1 68.7084 4.67252   1
 -11  -8  -1 66.5697 3.94275   1
 -12  -8  -1 268.691 8.96121   1
  12  -8   1 262.305 10.7491   1
   0  -9   1 17.7409 1.16031   1
   0  -9  -1 22.4923 1.34116   1
  -1  -9  -1 2243.09 50.0396   1
   1  -9   1 2256.54 49.9677   1
   1  -9  -1 2206.68 49.9834   1
  -1  -9   1 2182.08 49.7710   1
   2   9  -1 216.502 5.59618   2
   2  -9   1 214.653 5.77042   1
  -2  -9  -1 209.169 5.68381   1
  -2  -9   1 198.030 5.35412   1
   2  -9  -1 191.248 5.50882   1
  -3  -9  -1 1110.91 25.9544   1
   3  -9   1 1137.15 26.1691   1
   3   9  -1 1153.53 25.8056   2
   3  -9  -1 1062.57 25.7969   1
  -3  -9   1 1137.99 25.5969   1
   4   9  -1 204.872 5.75002   2
  -4  -9  -1 203.254 5.90285   1
   4  -9   1 211.966 6.28213   1
   4  -9  -1 202.522 5.82939   1
  -4  -9   1 211.101 5.53316   1
   5  -9   1 481.462 12.7850   1
   5   9  -1 495.200 12.2178   2
  -5  -9  -1 484.749 12.3613   1
  -5  -9   1 498.333 11.8775   1
   5  -9  -1 483.565 12.2991   1
   6   9  -1 122.324 4.11203   2
   6  -9   1 112.145 4.52950   1
  -6  -9  -1 111.901 4.15890   1
  -6  -9   1 113.039 3.68697   1
   6  -9  -1 112.403 4.17704   1
   7   9  -1 917.167 21.7725   2
  -7  -9  -1 858.650 21.7325   1
   7  -9   1 897.998 22.5186   1
   7  -9  -1 883.728 21.8969   1
  -7  -9   1 930.722 21.1820   1
  -8  -9  -1 104.678 4.37117   1
   8  -9   1 105.826 5.01152   1
   8  -9  -1 111.512 4.55571   1
  -8  -9   1 113.649 3.84380   1
  -9  -9  -1 339.315 9.65224   1
   9  -9   1 316.817 10.2653   1
   9  -9  -1 319.022 9.71919   1
  10  -9   1 99.2362 5.14074   1
 -10  -9  -1 90.1350 4.45341   1
  10  -9  -1 92.7214 4.61969   1
  11  -9   1 49.2218 4.12358   1
 -11  -9  -1 53.2630 3.56971   1
 -12  -9  -1 30.1966 3.06761   1
   0 -10  -1 271.019 7.15523   1
   0 -10   1 276.255 7.02455   1
   1 -10   1 224.012 5.85079   1
  -1 -10  -1 223.353 5.93723   1
   1 -10  -1 212.423 5.85476   1
  -1 -10   1 201.506 5.62170   1
  -2 -10  -1 19.8540 1.46112   1
   2 -10   1 25.8636 1.59482   1
   2 -10  -1 19.8520 1.35306   1
  -2 -10   1 24.4688 1.32932   1
   3  10  -1 174.325 4.94361   2
  -3 -10  -1 173.221 5.15138   1
   3 -10   1 174.778 5.33963   1
   3 -10  -1 176.364 5.07722   1
  -3 -10   1 177.017 4.84061   1
   4  10  -1 228.508 6.22200   2
   4 -10   1 229.816 6.77565   1
  -4 -10  -1 226.038 6.44285   1
  -4 -10   1 225.919 6.06206   1
   4 -10  -1 224.207 6.39038   1
  -5 -10  -1 419.997 11.0441   1
   5  10  -1 440.582 10.8873   2
   5 -10   1 430.717 11.5473   1
   5 -10  -1 419.744 11.0851   1
  -5 -10   1 427.566 10.6061   1
   6  10  -1 982.322 23.1503   2
  -6 -10  -1 984.055 23.3381   1
   6 -10   1 959.670 23.9308   1
   6 -10  -1 937.803 23.4230   1
  -6 -10   1 1004.69 22.8050   1
   7 -10   1 79.3317 4.07023   1
  -7 -10  -1 72.2291 3.46337   1
   7 -10  -1 73.8791 3.56399   1
  -7 -10   1 80.2373 3.08658   1
   8 -10   1 537.961 15.1169   1
  -8 -10  -1 533.330 14.2225   1
   8 -10  -1 544.397 14.5436   1
  -8 -10   1 569.150 13.7581   1
   9 -10   1 74.6454 4.39183   1
  -9 -10  -1 68.7259 3.73077   1
   9 -10  -1 76.0400 4.04767   1
 -10 -10  -1 220.307 7.51283   1
  10 -10   1 230.408 8.46728   1
  10 -10  -1 226.456 7.85372   1
 -11 -10  -1 117.040 5.19295   1
  11 -10   1 113.278 6.03982   1
   0 -11   1 421.772 10.5240   1
   0 -11  -1 434.644 10.7128   1
   1 -11   1 272.497 7.30587   1
  -1 -11  -1 291.885 7.46126   1
  -1 -11   1 272.543 7.14575   1
   1 -11  -1 276.212 7.36406   1
   2 -11   1 433.693 10.8255   1
   2 -11  -1 424.808 10.6870   1
  -2 -11   1 421.406 10.4550   1
  -3 -11  -1 503.145 12.6003   1
   3  11  -1 516.821 12.3539   2
   3 -11   1 497.537 12.7867   1
   3 -11  -1 499.227 12.5248   1
  -3 -11   1 513.928 12.2915   1
  -4 -11  -1 241.767 7.15949   1
   4  11  -1 263.766 6.96158   2
   4 -11   1 269.402 7.62622   1
  -4 -11   1 260.225 6.86827   1
   4 -11  -1 255.319 7.19564   1
  -5 -11  -1 793.689 19.4784   1
   5  11  -1 813.465 19.2243   2
   5 -11   1 817.336 20.0681   1
  -5 -11   1 819.632 19.0638   1
   5 -11  -1 786.550 19.5537   1
  -6 -11  -1 947.770 22.7031   1
   6 -11   1 936.105 23.3928   1
   6 -11  -1 937.470 22.9060   1
  -6 -11   1 951.199 22.1802   1
  -7 -11  -1 73.3563 3.38687   1
   7 -11   1 70.7305 3.93380   1
   7 -11  -1 72.1827 3.53871   1
  -7 -11   1 67.6132 2.89940   1
   8 -11   1 66.9154 4.04327   1
  -8 -11  -1 65.5093 3.38419   1
  -8 -11   1 61.3389 4.10350   1
   8 -11  -1 51.2482 3.39019   1
  -9 -11  -1 35.1859 2.76005   1
   9 -11   1 28.0832 3.08554   1
   9 -11  -1 31.1083 2.95517   1
  10 -11   1 254.088 9.21656   1
 -10 -11  -1 242.099 8.07900   1
  10 -11  -1 253.349 8.59286   1
  11 -11   1 20.7680 3.14326   1
 -11 -11  -1 21.3585 2.55343   1
   0 -12  -1 180.259 5.35839   1
   0 -12   1 186.764 5.23359   1
  -1 -12  -1 218.614 6.01015   1
   1 -12   1 203.695 5.85127   1
  -1 -12   1 203.769 5.70087   1
   2 -12   1 589.720 14.3091   1
   2 -12  -1 573.976 14.1776   1
  -2 -12   1 575.302 13.9461   1
  -3 -12  -1 177.798 5.39663   1
   3 -12   1 172.366 5.51663   1
   3  12  -1 181.969 5.11425   2
  -3 -12   1 174.501 5.06760   1
   3 -12  -1 177.090 5.32635   1
  -4 -12  -1 109.320 3.95052   1
   4 -12   1 113.685 4.29323   1
   4  12  -1 115.426 3.67989   2
   4 -12  -1 103.473 3.89114   1
  -4 -12   1 105.757 3.61686   1
  -5 -12  -1 62.3947 3.09753   1
   5  12  -1 74.3363 3.54097   2
   5 -12   1 74.2304 3.63287   1
   5 -12  -1 72.0050 3.25642   1
  -5 -12   1 74.8923 2.88247   1
   6 -12   1 139.264 5.57061   1
  -6 -12  -1 142.471 5.04594   1
   6 -12  -1 146.866 5.23721   1
  -6 -12   1 152.079 4.67517   1
  -7 -12  -1 161.466 5.54933   1
   7 -12   1 159.501 6.28329   1
   7 -12  -1 152.253 5.73862   1
  -7 -12   1 168.407 5.12651   1
  -8 -12  -1 46.3660 2.96656   1
   8 -12   1 50.2411 3.74717   1
   8 -12  -1 52.6272 3.33833   1
  -9 -12  -1 196.103 6.62302   1
   9 -12   1 189.973 7.56459   1
   9 -12  -1 186.102 7.07450   1
  10 -12   1 100.928 5.64927   1
 -10 -12  -1 98.8403 4.65967   1
  10 -12  -1 93.8440 4.95313   1
  11 -12   1 324.198 11.7840   1
 -11 -12  -1 308.854 9.75480   1
   0 -13   1 1285.76 30.0189   1
   0 -13  -1 1319.24 30.2291   1
  -1 -13  -1 17.9542 1.58782   1
   1 -13   1 18.9390 1.50442   1
  -1 -13   1 25.3103 1.53707   1
   1 -13  -1 20.1240 1.56253   1
  -2 -13  -1 1634.50 37.4524   1
   2 -13   1 1687.54 37.5365   1
   2 -13  -1 1607.65 37.3654   1
  -2 -13   1 1576.63 37.0868   1
  -3 -13  -1 669.104 16.3999   1
   3  13  -1 681.849 16.0218   2
   3 -13   1 671.938 16.6020   1
  -3 -13   1 659.318 16.0521   1
   3 -13  -1 657.507 16.3441   1
   4  13  -1 178.438 5.12217   2
  -4 -13  -1 157.723 5.22969   1
   4 -13   1 175.179 5.68747   1
  -4 -13   1 151.135 4.88536   1
   4 -13  -1 155.557 5.24849   1
  -5 -13  -1 423.023 11.2379   1
   5 -13   1 415.531 11.7874   1
   5 -13  -1 428.465 11.4095   1
  -5 -13   1 429.509 10.8557   1
   6 -13   1 258.340 8.39635   1
  -6 -13  -1 255.475 7.72203   1
   6 -13  -1 256.174 7.98101   1
  -6 -13   1 272.187 7.36221   1
  -7 -13  -1 230.071 7.27348   1
   7 -13   1 241.568 8.16760   1
   7 -13  -1 225.776 7.57255   1
  -7 -13   1 237.954 6.81602   1
   8 -13   1 388.628 11.7790   1
  -8 -13  -1 365.031 10.6028   1
   8 -13  -1 375.029 11.1442   1
   9 -13   1 273.576 9.71785   1
  -9 -13  -1 265.936 8.53868   1
   9 -13  -1 293.871 9.35455   1
  10 -13   1 216.963 8.50747   1
 -10 -13  -1 202.121 7.20847   1
  10 -13  -1 219.918 8.05734   1
 -11 -13  -1 6.94577 2.00604   1
   0 -14  -1 368.794 9.94762   1
   0 -14   1 392.804 9.86321   1
   1 -14   1 37.3809 2.06742   1
  -1 -14  -1 41.0591 2.23176   1
  -1 -14   1 32.9295 1.89155   1
   1 -14  -1 36.7813 2.10950   1
   2 -14   1 256.100 7.35726   1
  -2 -14  -1 267.389 7.40731   1
  -2 -14   1 248.198 6.99643   1
   2 -14  -1 259.688 7.28785   1
   3  14  -1 81.9197 2.98521   2
  -3 -14  -1 78.1248 3.31736   1
   3 -14   1 73.9964 3.40427   1
  -3 -14   1 80.6045 3.07004   1
   3 -14  -1 82.6803 3.32436   1
  -4 -14  -1 8.30544 1.31582   1
   4 -14   1 13.9631 1.86659   1
   4 -14  -1 11.0546 1.50225   1
  -4 -14   1 10.5666 1.27222   1
  -5 -14  -1 57.3999 2.99905   1
   5 -14   1 61.7643 3.51823   1
  -5 -14   1 63.1136 2.80956   1
   5 -14  -1 60.9854 3.15687   1
   6 -14   1 115.347 5.07468   1
  -6 -14  -1 119.383 4.54137   1
   6 -14  -1 108.891 4.67709   1
  -6 -14   1 116.510 4.14397   1
  -7 -14  -1 328.595 9.58691   1
   7 -14   1 329.433 10.4998   1
  -7 -14   1 344.660 9.18576   1
   7 -14  -1 332.871 10.0889   1
   8 -14   1 142.121 6.25095   1
  -8 -14  -1 130.052 5.31475   1
   8 -14  -1 139.892 5.84485   1
   9 -14   1 22.4919 3.08474   1
  -9 -14  -1 19.7915 2.37586   1
   9 -14  -1 27.4509 3.04683   1
  10 -14   1 62.4939 4.71832   1
 -10 -14  -1 62.7411 3.83184   1
  10 -14  -1 68.8812 4.42240   1
   0 -15  -1 707.087 17.2636   1
   0 -15   1 698.577 17.0607   1
  -1 -15  -1 623.416 15.2274   1
   1 -15   1 595.585 15.0693   1
   1 -15  -1 618.001 15.1757   1
  -1 -15   1 596.017 14.8597   1
  -2 -15  -1 88.3839 3.55997   1
   2 -15   1 83.7675 3.51115   1
  -2 -15   1 87.7449 3.26185   1
   2 -15  -1 83.4820 3.42427   1
   3 -15   1 613.552 15.5645   1
  -3 -15  -1 616.827 15.3773   1
  -3 -15   1 615.124 15.0236   1
   3 -15  -1 592.238 15.2959   1
  -4 -15  -1 64.2996 3.11471   1
   4 -15   1 59.5744 3.22457   1
   4 -15  -1 63.2862 3.13991   1
  -4 -15   1 63.9970 2.81534   1
  -5 -15  -1 448.267 12.1169   1
   5 -15   1 453.761 12.7495   1
  -5 -15   1 469.850 11.7872   1
   5 -15  -1 445.827 12.3117   1
   6 -15   1 23.2864 2.58304   1
  -6 -15  -1 17.9802 1.98171   1
  -6 -15   1 24.9812 2.04842   1
   6 -15  -1 22.6602 2.41207   1
   7 -15   1 246.594 8.60529   1
  -7 -15  -1 237.968 7.62516   1
   7 -15  -1 240.950 8.17843   1
  -7 -15   1 247.877 7.25309   1
  -8 -15  -1 32.7186 2.76651   1
   8 -15   1 41.6930 3.67799   1
   8 -15  -1 36.1808 3.36184   1
  -9 -15  -1 146.733 5.79490   1
   9 -15   1 144.798 6.85899   1
   9 -15  -1 151.212 6.53303   1
 -10 -15  -1 1.70661 1.53544   1
  10 -15   1 0.65128 2.15584   1
  10 -15  -1 0.77758 1.80407   1
   0 -16  -1 510.094 13.0079   1
   0 -16   1 498.453 12.7840   1
   1 -16   1 30.3962 2.07540   1
  -1 -16  -1 25.4285 2.08457   1
   1 -16  -1 32.6131 2.13773   1
  -1 -16   1 32.2777 1.98948   1
  -2 -16  -1 27.6318 2.11724   1
   2 -16   1 22.0912 1.98675   1
  -2 -16   1 21.4679 1.73054   1
   2 -16  -1 19.4552 1.85976   1
   3 -16   1 109.576 4.39970   1
  -3 -16  -1 105.381 4.22315   1
  -3 -16   1 109.211 3.97530   1
   3 -16  -1 113.648 4.26518   1
  -4 -16  -1 183.035 6.11652   1
   4 -16   1 181.793 6.42668   1
   4 -16  -1 190.945 6.25938   1
  -4 -16   1 195.277 5.86962   1
   5 -16   1 138.731 5.71950   1
  -5 -16  -1 150.925 5.35647   1
  -5 -16   1 147.272 4.97442   1
   5 -16  -1 151.901 5.55202   1
  -6 -16  -1 233.561 7.41019   1
   6 -16   1 237.384 8.19548   1
   6 -16  -1 227.417 7.71734   1
  -6 -16   1 237.175 7.04170   1
  -7 -16  -1 63.1789 3.50378   1
   7 -16   1 63.1713 4.23417   1
   7 -16  -1 51.5675 3.77301   1
  -7 -16   1 65.4187 4.44792   1
   8 -16   1 292.565 10.1653   1
  -8 -16  -1 285.552 8.92753   1
   8 -16  -1 293.996 9.72092   1
  -9 -16  -1 132.209 5.43287   1
   9 -16   1 127.539 6.56441   1
   9 -16  -1 131.778 6.24459   1
 -10 -16  -1 173.932 7.33800   1
  10 -16  -1 188.471 7.81176   1
   0 -17  -1 239.393 7.22094   1
   0 -17   1 241.244 7.05328   1
   1 -17   1 609.957 15.4463   1
  -1 -17  -1 606.725 15.5368   1
  -1 -17   1 622.484 15.3034   1
   1 -17  -1 610.822 15.4646   1
  -2 -17  -1 103.588 4.15550   1
   2 -17   1 113.156 4.28263   1
  -2 -17   1 100.464 3.84066   1
   2 -17  -1 101.985 4.08246   1
  -3 -17  -1 212.975 6.81774   1
   3 -17   1 219.920 7.06302   1
  -3 -17   1 220.812 6.53865   1
   3 -17  -1 216.842 6.85908   1
   4 -17   1 483.775 13.3469   1
  -4 -17  -1 478.996 12.9209   1
   4 -17  -1 471.900 13.0067   1
  -4 -17   1 503.128 12.6281   1
  -5 -17  -1 84.3912 3.95024   1
   5 -17   1 86.8925 4.40483   1
   5 -17  -1 83.2935 4.07891   1
  -5 -17   1 85.1720 3.62189   1
   6 -17   1 230.578 8.17278   1
  -6 -17  -1 209.787 7.16955   1
  -6 -17   1 231.451 6.94338   1
   6 -17  -1 221.574 7.65027   1
  -7 -17  -1 128.564 5.37651   1
   7 -17   1 152.555 6.47770   1
   7 -17  -1 133.995 5.97158   1
  -8 -17  -1 77.2901 4.16875   1
   8 -17   1 81.7204 5.12906   1
   8 -17  -1 73.3122 4.50386   1
  -9 -17  -1 92.2221 4.72684   1
   9 -17   1 98.7743 6.06458   1
   9 -17  -1 103.100 5.59479   1
   0 -18  -1 425.553 11.4538   1
   0 -18   1 419.796 11.2532   1
  -1 -18  -1 44.9764 2.73818   1
   1 -18   1 47.7588 2.69846   1
   1 -18  -1 47.0540 2.70303   1
  -1 -18   1 50.5679 2.63878   1
   2 -18   1 107.538 4.34935   1
  -2 -18  -1 109.071 4.38612   1
   2 -18  -1 107.459 4.32092   1
  -2 -18   1 109.047 4.10019   1
   3 -18   1 43.8967 2.94649   1
  -3 -18  -1 40.3095 2.79716   1
  -3 -18   1 47.0713 2.64019   1
   3 -18  -1 50.3210 2.92933   1
   4 -18   1 62.7761 3.68020   1
  -4 -18  -1 62.3355 3.43958   1
  -4 -18   1 70.3003 3.25271   1
   4 -18  -1 63.9118 3.54833   1
   5 -18   1 135.242 5.76827   1
  -5 -18  -1 135.381 5.24615   1
   5 -18  -1 129.841 5.40869   1
  -5 -18   1 140.057 4.93583   1
   6 -18   1 19.2611 2.71412   1
  -6 -18  -1 25.2569 2.61924   1
  -6 -18   1 25.6106 2.27166   1
   6 -18  -1 26.1585 2.76347   1
  -7 -18  -1 19.5180 2.37102   1
   7 -18   1 20.8156 2.92228   1
   7 -18  -1 20.9142 2.73235   1
  -8 -18  -1 45.2672 3.32295   1
   8 -18   1 50.7481 4.37125   1
   8 -18  -1 46.8476 3.86862   1
  -9 -18  -1 153.918 6.92231   1
   9 -18  -1 162.098 7.25528   1
   0 -19   1 896.331 22.0230   1
   0 -19  -1 910.879 22.2304   1
  -1 -19  -1 239.152 7.39082   1
   1 -19   1 229.176 7.21484   1
  -1 -19   1 226.412 7.09573   1
   1 -19  -1 241.322 7.37655   1
  -2 -19  -1 199.939 6.59432   1
   2 -19   1 203.428 6.66124   1
   2 -19  -1 194.831 6.55036   1
  -2 -19   1 195.677 6.24781   1
   3 -19   1 236.882 7.72632   1
  -3 -19  -1 233.338 7.50584   1
  -3 -19   1 237.391 7.17515   1
   3 -19  -1 237.473 7.58682   1
   4 -19   1 327.951 10.0560   1
  -4 -19  -1 321.019 9.60215   1
  -4 -19   1 329.883 9.27133   1
   4 -19  -1 323.655 9.78608   1
  -5 -19  -1 24.2854 2.55470   1
   5 -19   1 27.6792 3.00741   1
  -5 -19   1 30.2362 2.41623   1
   5 -19  -1 30.1074 2.91234   1
   6 -19   1 242.018 8.77329   1
  -6 -19  -1 236.842 7.88364   1
   6 -19  -1 232.562 8.35181   1
  -6 -19   1 251.428 7.56339   1
   7 -19   1 155.561 7.07132   1
  -7 -19  -1 155.823 6.04383   1
   7 -19  -1 156.043 6.69355   1
  -8 -19  -1 88.7545 4.56536   1
   8 -19   1 90.6833 6.27029   1
   8 -19  -1 101.843 5.60255   1
  -1 -20  -1 10.0876 1.60762   1
   1 -20   1 11.1427 1.62791   1
   1 -20  -1 10.2370 1.63960   1
  -1 -20   1 10.7790 1.62230   1
  -2 -20  -1 331.624 9.97032   1
   2 -20   1 338.103 10.0626   1
  -2 -20   1 351.829 9.76651   1
   2 -20  -1 358.459 10.1253   1
  -3 -20  -1 25.4835 2.54977   1
   3 -20   1 23.7586 2.52532   1
   3 -20  -1 27.5320 2.64423   1
  -3 -20   1 24.5099 2.27456   1
   4 -20   1 136.252 5.74880   1
  -4 -20  -1 138.149 5.43156   1
   4 -20  -1 130.380 5.45931   1
  -4 -20   1 135.458 5.00380   1
  -5 -20  -1 234.406 7.76774   1
   5 -20   1 229.764 8.33643   1
  -5 -20   1 240.728 7.41547   1
   5 -20  -1 231.031 8.06315   1
  -6 -20  -1 12.7234 2.16074   1
   6 -20   1 13.3839 2.49301   1
   6 -20  -1 9.07884 2.10093   1
  -6 -20   1 19.2007 2.71468   1
   7 -20   1 37.7451 3.90636   1
  -7 -20  -1 33.2470 3.10359   1
   7 -20  -1 38.0988 3.67957   1
   0 -21  -1 8.47786 1.63250   1
   0 -21   1 8.67428 1.58926   1
  -1 -21  -1 184.107 6.36401   1
   1 -21   1 168.969 6.13874   1
  -1 -21   1 180.949 6.15941   1
   1 -21  -1 175.098 6.24898   1
  -2 -21  -1 16.0951 2.04496   1
   2 -21   1 18.7161 2.26004   1
   2 -21  -1 18.3180 2.20483   1
  -2 -21   1 22.9905 2.22173   1
   3 -21   1 471.943 13.5626   1
  -3 -21  -1 486.552 13.3597   1
  -3 -21   1 488.555 12.9632   1
   3 -21  -1 488.965 13.4850   1
   4 -21   1 22.8853 2.74569   1
  -4 -21  -1 19.9258 2.32204   1
  -4 -21   1 20.4274 2.14293   1
   4 -21  -1 25.2536 2.74008   1
  -5 -21  -1 76.4901 4.16355   1
   5 -21   1 79.1170 4.65489   1
   5 -21  -1 72.5625 4.26777   1
  -5 -21   1 73.4033 3.73910   1
   6 -21   1 25.9193 3.25368   1
  -6 -21  -1 21.9153 2.57206   1
   6 -21  -1 23.7909 2.93692   1
  -7 -21  -1 141.444 7.87401   1
   7 -21  -1 144.832 6.99478   1
   0 -22  -1 61.5736 3.51831   1
   0 -22   1 59.5992 3.39583   1
  -1 -22  -1 130.611 5.23165   1
   1 -22   1 126.555 5.20191   1
  -1 -22   1 128.664 5.04519   1
   1 -22  -1 120.560 5.13833   1
   2 -22   1 189.379 7.02451   1
  -2 -22  -1 200.976 7.00589   1
  -2 -22   1 214.806 6.88660   1
   2 -22  -1 204.009 7.08111   1
   3 -22   1 14.4063 2.15548   1
  -3 -22  -1 12.9711 2.05109   1
  -3 -22   1 11.9633 1.79948   1
   3 -22  -1 14.9400 2.14753   1
  -4 -22  -1 0.16437 1.33164   1
   4 -22   1 -2.1998 1.27974   1
   4 -22  -1 -0.0435 1.25789   1
  -4 -22   1 0.45756 1.14088   1
  -5 -22  -1 33.0447 3.01891   1
   5 -22   1 36.5412 3.58790   1
  -5 -22   1 35.7176 2.83389   1
   5 -22  -1 35.0149 3.31287   1
  -6 -22  -1 222.669 8.43914   1
   6 -22  -1 213.436 8.65458   1
   0 -23   1 122.875 5.15246   1
   0 -23  -1 131.397 5.39309   1
  -1 -23  -1 151.774 5.92294   1
   1 -23   1 153.793 5.93878   1
   1 -23  -1 147.396 5.92177   1
  -1 -23   1 158.689 5.83326   1
  -2 -23  -1 138.224 5.70339   1
   2 -23   1 138.767 5.84730   1
   2 -23  -1 154.846 5.95376   1
  -2 -23   1 143.697 5.55882   1
  -3 -23  -1 183.621 6.72100   1
   3 -23   1 172.415 6.85159   1
   3 -23  -1 175.585 6.73074   1
  -3 -23   1 180.874 6.38837   1
  -4 -23  -1 135.010 5.70429   1
   4 -23   1 128.628 6.05325   1
  -4 -23   1 132.055 5.22590   1
   4 -23  -1 133.400 5.90847   1
   5 -23  -1 158.070 8.35154   1
  -5 -23   1 184.731 6.81331   1
   0 -24  -1 5.90464 1.71777   1
   0 -24   1 6.18093 1.55306   1
   1 -24   1 50.6756 3.49010   1
  -1 -24  -1 55.5368 3.56585   1
   1 -24  -1 51.2902 3.62139   1
  -1 -24   1 47.0841 3.22680   1
   2 -24   1 26.8955 2.89088   1
  -2 -24  -1 26.4681 2.76830   1
  -2 -24   1 29.2348 2.79595   1
   2 -24  -1 30.8875 2.99297   1
  -3 -24  -1 107.305 5.07235   1
   3 -24   1 102.368 5.33251   1
   3 -24  -1 107.561 5.18419   1
  -3 -24   1 101.782 4.72167   1
  -4 -24   1 39.0659 3.05956   1
   0 -25   1 287.654 9.30917   1
   1 -25   1 93.1100 4.83428   1
  -1 -25   1 98.8209 4.73648   1
  -2 -25   1 196.145 7.05167   1
  -3 -25   1 64.5953 3.95589   1
   0   0   2 2749.19 60.8908   1
   0   0  -2 2710.51 61.0868   2
   1   0  -2 18.0178 1.22822   2
   1   0  -2 20.1828 0.69301   1
   1   0   2 24.6802 1.13995   1
   2   0   2 590.049 14.0608   1
   2   0  -2 596.187 14.2839   2
   3   0  -2 1.34972 0.66797   2
   3   0   2 4.35887 0.86694   1
   4   0  -2 272.441 6.16438   1
   4   0   2 263.443 7.34339   1
   4   0  -2 259.200 7.47069   2
   5   0   2 155.767 5.07400   1
   5   0  -2 147.767 5.15136   2
   5   0  -2 153.658 3.89357   1
   6   0   2 609.712 15.6315   1
   6   0  -2 621.353 15.9352   2
   7   0   2 438.698 11.8145   1
   7   0  -2 414.977 11.9683   2
   8   0   2 433.662 12.1107   1
   8   0  -2 422.357 12.3590   2
   9   0  -2 89.7829 4.67628   2
   9   0   2 89.8729 4.46915   1
  10   0  -2 153.701 6.55305   2
  10   0   2 152.208 6.27306   1
  11   0  -2 115.747 5.98889   2
  11   0   2 116.769 5.66787   1
  12   0  -2 21.4109 3.23241   2
  12   0   2 23.8811 3.10300   1
   0  -1  -2 367.009 9.25778   2
   0  -1   2 378.486 8.84714   1
   0  -1  -2 391.901 8.87267   1
   1  -1   2 584.605 13.9199   1
   1   1  -2 626.091 13.3799   1
   1   1  -2 594.437 14.2643   2
   1   1   2 577.068 13.8730   1
   1  -1  -2 619.252 13.4828   1
   1  -1  -2 585.938 14.2010   2
   2   1  -2 422.036 10.5489   2
   2  -1   2 420.204 10.3637   1
   2  -1  -2 417.310 10.5620   2
   2  -1  -2 435.607 9.49837   1
   2   1   2 420.840 10.3039   1
   3   1  -2 9.43165 1.12907   2
   3  -1   2 10.7806 1.18875   1
   3  -1  -2 15.6309 0.62044   1
   3   1   2 13.9622 1.28451   1
   4  -1   2 447.009 11.3503   1
   4  -1  -2 412.168 11.3773   2
  -4  -1   2 467.021 9.97497   1
   4  -1  -2 446.211 10.1916   1
   4   1   2 438.435 11.2524   1
   5   1  -2 448.091 11.8447   2
   5   1  -2 464.918 10.3465   1
   5  -1   2 445.053 11.6927   1
   5  -1  -2 448.321 10.5121   1
   5   1   2 446.140 11.6473   1
   5  -1  -2 435.501 11.8533   2
   6  -1   2 314.299 8.90686   1
   6   1  -2 313.212 9.04851   2
   6  -1  -2 311.118 9.10360   2
   6   1   2 297.062 8.72821   1
   7   1  -2 141.746 5.47792   2
   7  -1   2 142.876 5.37193   1
   7  -1  -2 145.679 5.55672   2
   7   1   2 144.398 5.24225   1
   8  -1   2 300.948 9.27002   1
   8   1  -2 298.761 9.53896   2
   8   1   2 307.380 9.25850   1
   8  -1  -2 313.310 9.66843   2
   9   1  -2 319.629 10.2274   2
   9  -1   2 314.861 9.93497   1
   9  -1  -2 325.418 10.3482   2
   9   1   2 322.613 9.88368   1
  10   1  -2 89.8769 4.94499   2
  10  -1   2 93.7639 4.82425   1
  10  -1  -2 96.5594 5.18552   2
  10   1   2 86.9044 4.62321   1
  11   1  -2 189.384 7.86476   2
  11  -1   2 197.796 7.55925   1
  11   1   2 190.402 7.37909   1
  11  -1  -2 201.667 8.02117   2
  12   1  -2 62.3131 4.70948   2
  12  -1   2 64.2755 4.78484   1
  12   1   2 53.7283 4.27283   1
  12  -1  -2 66.7083 4.76972   2
   0  -2  -2 13.4503 0.99614   2
   0  -2  -2 12.7334 0.76094   1
   0  -2   2 11.6537 0.75856   1
  -1  -2  -2 1939.34 44.9364   1
   1  -2   2 2016.49 45.0073   1
   1   2  -2 2030.75 45.3896   2
  -1  -2   2 2058.48 44.4428   1
   1  -2  -2 1987.15 45.2413   2
   1  -2  -2 2012.86 44.7207   1
   2  -2   2 137.879 3.99208   1
   2   2  -2 142.242 4.18297   2
   2  -2  -2 132.429 4.13719   2
   2   2   2 124.486 3.83211   1
   2  -2  -2 134.211 3.25077   1
   3  -2   2 1580.35 36.4765   1
   3   2  -2 1566.53 36.5942   2
   3  -2  -2 1651.03 35.5219   1
   3   2   2 1605.69 36.3931   1
   3  -2  -2 1574.77 36.6673   2
   4   2  -2 761.683 18.4484   2
   4  -2   2 771.700 18.3790   1
   4  -2  -2 752.158 17.2716   1
   4   2   2 765.798 18.2432   1
   4  -2  -2 745.432 18.5135   2
   5   2  -2 339.732 9.64676   2
   5  -2   2 362.240 9.69245   1
   5  -2  -2 345.540 9.80095   2
   5   2   2 338.416 9.44845   1
  -5  -2   2 378.318 8.28084   1
   5  -2  -2 352.842 8.52611   1
   6  -2   2 395.609 10.9302   1
   6   2  -2 384.469 10.9219   2
   6  -2  -2 397.527 11.1308   2
   6  -2  -2 420.818 10.1117   1
   6   2   2 389.866 10.7201   1
   7   2  -2 177.741 6.17621   2
   7  -2   2 178.877 6.14400   1
   7   2   2 166.129 5.87339   1
   7  -2  -2 159.250 6.15251   2
   8   2  -2 92.5322 4.46093   2
   8  -2   2 88.6399 4.31988   1
   8   2   2 86.1884 4.17471   1
   8  -2  -2 82.1166 4.40550   2
   9  -2   2 95.4228 4.72934   1
   9   2  -2 95.4411 4.77718   2
   9  -2  -2 100.750 5.00850   2
   9   2   2 102.428 4.72185   1
  10   2  -2 183.980 7.29528   2
  10  -2   2 174.803 7.06060   1
  10   2   2 188.229 6.95092   1
  10  -2  -2 180.179 7.34211   2
  11   2  -2 30.7584 3.42665   2
  11  -2   2 34.0450 3.44956   1
  11  -2  -2 36.6608 3.66245   2
  11   2   2 37.4831 3.42369   1
  12  -2   2 173.053 8.02104   1
  12   2  -2 169.348 7.47877   2
  12   2   2 162.343 7.60102   1
  12  -2  -2 161.673 7.49242   2
   0  -3   2 430.379 9.91855   1
   0  -3  -2 419.452 9.90222   1
   0  -3  -2 418.454 10.1659   2
   1   3  -2 1975.76 44.5645   2
  -1  -3  -2 1963.29 44.0980   2
   1  -3   2 1927.40 44.1459   1
  -1  -3  -2 1937.09 44.1051   1
   1  -3  -2 1956.25 43.8067   1
   1  -3  -2 1966.83 44.3934   2
  -1  -3   2 2046.07 43.6696   1
   2  -3   2 147.814 4.37094   1
   2   3  -2 143.885 4.49195   2
   2  -3  -2 155.485 3.74853   1
   2  -3  -2 155.553 4.54748   2
   3  -3   2 2304.91 52.9578   1
   3   3  -2 2232.73 52.9821   2
   3   3   2 2391.80 52.8471   1
   3  -3  -2 2392.45 52.0414   1
   3  -3  -2 2392.27 53.1909   2
   4   3  -2 86.0292 3.40107   2
   4  -3   2 80.4818 3.32364   1
  -4  -3   2 95.1819 2.17277   1
   4  -3  -2 86.0885 3.48726   2
   4  -3  -2 86.0334 2.55380   1
   5   3  -2 617.165 15.1700   2
   5  -3   2 609.006 15.1057   1
   5  -3  -2 590.171 15.2577   2
   5  -3  -2 599.244 13.9838   1
   5   3   2 566.943 14.7819   1
   6  -3   2 1477.87 34.1455   1
   6   3  -2 1425.39 34.1073   2
   6  -3  -2 1447.18 32.8532   1
   6  -3  -2 1433.51 34.3295   2
   6   3   2 1437.98 33.8400   1
   7  -3   2 191.618 6.64986   1
   7   3  -2 192.525 6.64193   2
   7   3   2 203.493 6.50661   1
   7  -3  -2 189.646 6.78979   2
   8  -3   2 940.893 23.8046   1
   8   3  -2 970.336 23.9992   2
   8   3   2 923.593 23.4665   1
   8  -3  -2 968.960 24.2376   2
   9  -3   2 225.902 7.85770   1
   9   3  -2 231.607 8.01005   2
   9  -3  -2 214.077 8.00132   2
   9   3   2 222.096 7.57892   1
  10   3  -2 76.3107 4.63429   2
  10  -3   2 82.4178 4.73199   1
  10  -3  -2 84.0345 4.85743   2
  10   3   2 81.5174 4.43189   1
  11   3  -2 100.653 5.43437   2
  11  -3   2 94.5383 5.28944   1
  11   3   2 114.780 5.31518   1
  11  -3  -2 106.341 5.83016   2
  12  -3   2 89.5012 7.46598   1
  12   3  -2 111.782 5.93022   2
  12   3   2 105.274 6.67015   1
   0  -4  -2 480.507 11.4543   2
   0  -4   2 486.882 11.2663   1
   0  -4  -2 475.960 11.2816   1
   1  -4   2 2050.16 45.8337   1
  -1  -4  -2 2031.25 45.7555   1
  -1  -4  -2 2043.79 45.6534   2
   1   4  -2 1959.52 46.1483   2
   1  -4  -2 2038.88 45.5235   1
   1  -4  -2 2033.25 46.0174   2
  -1  -4   2 2127.14 45.3620   1
  -2  -4  -2 214.749 5.93506   1
   2  -4   2 210.423 6.02448   1
   2   4  -2 213.110 6.17641   2
  -2  -4   2 244.302 5.20819   1
   2  -4  -2 228.975 5.49003   1
   2  -4  -2 231.378 6.23198   2
   3  -4   2 1598.05 37.4107   1
  -3  -4  -2 1596.61 37.2557   1
   3   4  -2 1629.32 37.4813   2
   3  -4  -2 1623.03 37.5943   2
  -3  -4   2 1705.52 36.1706   1
   3  -4  -2 1652.97 36.5530   1
   4  -4   2 355.225 9.37889   1
   4   4  -2 356.337 9.37032   2
   4  -4  -2 334.667 9.44820   2
   4   4   2 341.546 9.11240   1
   4  -4  -2 344.708 8.39898   1
  -4  -4   2 358.766 7.97947   1
   5  -4   2 32.5198 2.30887   1
   5   4  -2 34.0682 2.21712   2
   5  -4  -2 37.8467 2.45708   2
   5  -4  -2 38.5312 1.68141   1
   6   4  -2 644.631 16.6047   2
   6  -4   2 651.657 16.6698   1
   6  -4  -2 654.295 16.9116   2
   6   4   2 650.311 16.3728   1
   6  -4  -2 661.035 15.5400   1
   7  -4   2 227.679 7.45158   1
   7   4  -2 218.458 7.31208   2
   7  -4  -2 232.914 7.67964   2
   8  -4   2 318.122 9.91272   1
   8   4  -2 318.957 9.86240   2
   8  -4  -2 331.018 10.2366   2
   8   4   2 325.881 9.61372   1
   9  -4   2 329.466 10.3740   1
   9   4  -2 324.382 10.3266   2
   9  -4  -2 330.560 10.6931   2
   9   4   2 336.219 10.0162   1
  10   4  -2 41.2401 3.49222   2
  10  -4   2 39.2811 3.53212   1
  10   4   2 36.5784 3.18922   1
  10  -4  -2 33.8163 3.46017   2
  11  -4   2 3.68918 1.96439   1
  11   4  -2 4.30564 1.87500   2
  11   4   2 1.71088 1.58216   1
  11  -4  -2 4.57389 2.03524   2
  12   4  -2 278.336 10.1125   2
   0  -5  -2 675.132 15.8415   1
   0  -5  -2 695.487 15.9735   2
   0  -5   2 683.666 15.7882   1
  -1  -5  -2 497.289 11.2730   2
  -1  -5  -2 464.038 11.4115   1
   1  -5   2 492.134 11.5271   1
   1  -5  -2 474.884 11.6239   2
   1  -5  -2 462.386 11.2451   1
  -1  -5   2 481.866 11.0543   1
  -2  -5  -2 1482.25 31.5719   2
   2   5  -2 1392.33 32.3247   2
   2  -5   2 1409.99 32.1408   1
  -2  -5  -2 1405.65 32.0120   1
   2  -5  -2 1363.58 32.2442   2
   2  -5  -2 1339.78 31.5570   1
  -2  -5   2 1434.58 31.2626   1
   3   5  -2 874.918 20.9874   2
  -3  -5  -2 837.942 20.7311   1
   3  -5   2 892.923 21.0006   1
   3  -5  -2 907.778 20.1658   1
   3  -5  -2 876.152 21.1119   2
  -3  -5   2 915.429 19.7805   1
   4   5  -2 32.6551 2.05543   2
   4  -5   2 32.7245 2.12327   1
  -4  -5  -2 37.0039 2.11729   1
   4  -5  -2 38.2424 1.56613   1
  -4  -5   2 36.4951 1.17516   1
   4  -5  -2 37.0637 2.25443   2
   5  -5   2 93.4463 3.78858   1
   5   5  -2 94.7801 3.69310   2
   5  -5  -2 87.4556 2.89858   1
   5  -5  -2 78.6187 3.66138   2
   6   5  -2 434.402 11.9976   2
   6  -5   2 429.782 12.0918   1
   6  -5  -2 465.577 11.1262   1
   6   5   2 455.354 11.8546   1
   6  -5  -2 447.744 12.3479   2
   7  -5   2 85.3617 4.10327   1
   7   5  -2 86.2464 3.94081   2
   7  -5  -2 72.8816 3.97667   2
   7   5   2 75.0820 3.55650   1
   8  -5   2 57.9502 3.73644   1
   8   5  -2 64.2874 3.73965   2
   8  -5  -2 68.5047 4.01005   2
   8   5   2 71.5342 3.68141   1
   9  -5   2 87.3690 4.69725   1
   9   5  -2 88.8234 4.60091   2
   9  -5  -2 78.8058 4.66807   2
  10  -5   2 298.777 9.98363   1
  10   5  -2 296.755 9.88500   2
  10  -5  -2 300.802 10.3051   2
  11  -5   2 313.431 10.7101   1
 -11  -5  -2 333.421 10.4639   1
  11   5  -2 313.859 10.6587   2
  11  -5  -2 310.523 10.9977   2
   0  -6  -2 1515.35 35.1510   1
   0  -6  -2 1563.71 35.1802   2
   0  -6   2 1594.93 35.0996   1
  -1  -6  -2 1027.92 22.4580   2
  -1  -6  -2 972.675 22.7025   1
   1  -6   2 975.364 22.7412   1
   1  -6  -2 958.105 22.5452   1
   1  -6  -2 972.673 22.8474   2
  -1  -6   2 1017.98 22.3343   1
  -2  -6  -2 531.321 12.6004   1
   2   6  -2 540.166 12.9487   2
  -2  -6  -2 550.597 12.0285   2
   2  -6   2 516.516 12.7027   1
   2  -6  -2 497.210 12.2009   1
  -2  -6   2 512.789 11.8779   1
   2  -6  -2 489.168 12.7408   2
  -3  -6  -2 140.869 4.31446   1
   3  -6   2 136.556 4.43313   1
   3   6  -2 136.133 4.41770   2
  -3  -6   2 135.990 3.41260   1
   3  -6  -2 133.812 3.75573   1
   3  -6  -2 138.163 4.53795   2
   4   6  -2 725.188 17.9268   2
  -4  -6  -2 761.275 17.8294   1
   4  -6   2 744.215 18.0773   1
  -4  -6   2 745.920 16.6884   1
   4  -6  -2 702.807 18.1013   2
   4  -6  -2 738.502 17.1275   1
  -5  -6  -2 281.287 7.91069   1
   5   6  -2 279.695 8.04898   2
   5  -6   2 279.123 8.19938   1
   5  -6  -2 269.576 8.25488   2
   5  -6  -2 288.074 7.31787   1
  -6  -6  -2 785.451 19.7523   1
   6  -6   2 811.327 20.1917   1
   6   6  -2 819.583 20.0286   2
   6  -6  -2 801.127 20.3561   2
   6  -6  -2 806.443 19.0693   1
   7   6  -2 8.87965 1.64604   2
   7  -6   2 5.38617 1.45015   1
  -7  -6  -2 7.33260 1.59304   1
   7  -6  -2 6.97576 1.67009   2
   8  -6   2 109.733 4.99557   1
  -8  -6  -2 108.822 4.71432   1
   8   6  -2 103.441 4.78725   2
   8  -6  -2 108.238 5.11757   2
   9  -6   2 316.932 10.1951   1
   9   6  -2 325.624 10.1112   2
  -9  -6  -2 305.469 9.71981   1
   9  -6  -2 316.529 10.4743   2
  10  -6   2 106.247 5.42078   1
  10   6  -2 103.237 5.13844   2
 -10  -6  -2 94.1416 4.84072   1
  10  -6  -2 92.6676 5.32658   2
 -11  -6  -2 124.310 5.66992   1
  11  -6   2 106.600 5.89264   1
  11   6  -2 126.288 5.98923   2
   0  -7   2 1185.10 26.7637   1
   0  -7  -2 1161.39 26.8697   1
   0  -7  -2 1183.73 26.8035   2
  -1  -7  -2 804.341 19.5166   1
  -1  -7  -2 853.856 19.1714   2
   1  -7   2 819.041 19.5793   1
   1  -7  -2 830.069 19.4264   1
  -1  -7   2 877.337 19.1885   1
   1  -7  -2 854.202 19.6568   2
   2   7  -2 1022.80 24.6758   2
   2  -7   2 1055.85 24.5130   1
  -2  -7  -2 1028.58 24.3357   1
  -2  -7  -2 1110.83 23.6845   2
   2  -7  -2 1022.00 24.5494   2
   2  -7  -2 1041.13 24.0640   1
  -2  -7   2 1078.68 23.7045   1
  -3  -7  -2 549.202 11.5002   2
   3   7  -2 483.984 12.5798   2
   3  -7   2 507.860 12.6708   1
  -3  -7  -2 502.622 12.4098   1
  -3  -7   2 489.388 11.5424   1
   3  -7  -2 495.426 11.9397   1
   3  -7  -2 480.034 12.6652   2
   4  -7   2 413.252 11.0539   1
  -4  -7  -2 407.385 10.7585   1
   4   7  -2 418.647 10.9220   2
  -4  -7   2 425.926 9.78221   1
   4  -7  -2 427.352 10.2460   1
   4  -7  -2 414.579 11.1544   2
   5   7  -2 283.923 8.05881   2
  -5  -7  -2 275.657 7.87908   1
   5  -7   2 286.823 8.28025   1
   5  -7  -2 271.675 8.27269   2
   5  -7  -2 269.371 7.26291   1
  -6  -7  -2 349.680 9.80919   1
   6   7  -2 358.328 10.0022   2
   6  -7   2 350.949 10.1795   1
   6  -7  -2 348.104 9.18392   1
   6  -7  -2 356.380 10.3539   2
   7  -7   2 838.005 21.3012   1
  -7  -7  -2 858.686 20.8639   1
   7   7  -2 852.621 21.0472   2
   7  -7  -2 819.104 20.4646   1
   7  -7  -2 818.073 21.4477   2
   8   7  -2 100.246 4.65613   2
  -8  -7  -2 103.561 4.53454   1
   8  -7   2 98.3812 4.86284   1
   8  -7  -2 103.382 5.03855   2
   9  -7   2 134.966 6.00428   1
  -9  -7  -2 136.445 5.57172   1
   9   7  -2 135.896 5.76221   2
   9  -7  -2 134.349 6.10772   2
  10   7  -2 159.833 6.56850   2
 -10  -7  -2 161.859 6.40817   1
  10  -7   2 152.943 6.77436   1
  10  -7  -2 156.406 6.93266   2
 -11  -7  -2 143.360 6.18935   1
  11  -7   2 135.086 6.58582   1
   0  -8  -2 1136.00 25.7925   2
   0  -8  -2 1111.21 25.9738   1
   0  -8   2 1145.34 25.8386   1
  -1  -8  -2 985.354 22.8697   1
   1  -8   2 986.576 22.8649   1
  -1  -8  -2 1010.03 22.3628   2
   1  -8  -2 971.920 22.7478   1
   1  -8  -2 979.315 22.8623   2
  -1  -8   2 982.261 22.4506   1
   2   8  -2 401.476 10.5086   2
   2  -8   2 404.968 10.3126   1
  -2  -8  -2 425.158 9.37382   2
  -2  -8  -2 413.907 10.2213   1
   2  -8  -2 388.893 10.2888   2
  -2  -8   2 416.240 9.58559   1
   2  -8  -2 385.912 9.91127   1
  -3  -8  -2 412.531 10.6118   1
   3  -8   2 425.821 10.8958   1
   3   8  -2 419.617 10.8278   2
   3  -8  -2 421.002 10.9161   2
   3  -8  -2 410.355 10.2182   1
  -3  -8   2 419.859 9.82984   1
   4  -8   2 77.8142 3.44649   1
   4   8  -2 81.3908 3.29692   2
  -4  -8  -2 77.5233 3.19882   1
  -4  -8   2 85.1895 2.45478   1
   4  -8  -2 77.7591 3.45654   2
   4  -8  -2 84.7870 2.86428   1
   5  -8   2 255.834 7.90107   1
  -5  -8  -2 250.357 7.46421   1
   5   8  -2 276.663 7.81098   2
   5  -8  -2 260.063 7.04083   1
   5  -8  -2 264.508 8.01468   2
  -6  -8  -2 134.559 4.91549   1
   6  -8   2 126.081 5.19472   1
   6   8  -2 142.129 5.05699   2
   6  -8  -2 132.625 5.30878   2
   6  -8  -2 137.191 4.45727   1
   7  -8   2 175.995 6.53543   1
   7   8  -2 185.982 6.31644   2
  -7  -8  -2 175.964 6.14537   1
   7  -8  -2 175.188 5.62250   1
   7  -8  -2 180.877 6.70120   2
   8   8  -2 50.4941 3.33168   2
  -8  -8  -2 55.3935 3.37235   1
   8  -8   2 55.5328 3.72317   1
   8  -8  -2 45.9733 3.49719   2
   9  -8   2 108.316 5.46993   1
   9   8  -2 114.899 5.25925   2
  -9  -8  -2 112.333 5.06059   1
   9  -8  -2 120.897 5.72915   2
 -10  -8  -2 43.2928 3.62693   1
  10  -8   2 57.6050 4.24809   1
  11  -8   2 71.1596 5.00032   1
 -11  -8  -2 81.1000 4.64737   1
   0  -9   2 93.1656 2.94195   1
   0  -9  -2 87.6297 3.05246   1
   0  -9  -2 89.1005 2.82582   2
  -1  -9  -2 780.027 18.9958   1
  -1  -9  -2 832.062 18.4074   2
   1  -9   2 792.097 18.9713   1
   1  -9  -2 812.531 18.9525   2
  -1  -9   2 830.440 18.6278   1
   1  -9  -2 794.047 18.9222   1
   2  -9   2 19.2231 1.55338   1
  -2  -9  -2 23.9773 1.60787   1
   2   9  -2 22.2500 1.69064   2
  -2  -9   2 22.0979 1.13877   1
   2  -9  -2 20.5336 1.37193   1
   2  -9  -2 21.8944 1.56983   2
   3   9  -2 572.787 14.0556   2
   3  -9   2 570.492 14.1008   1
  -3  -9  -2 586.676 13.8837   1
   3  -9  -2 539.489 13.4481   1
   3  -9  -2 544.445 14.0430   2
  -3  -9   2 547.313 13.0318   1
  -4  -9  -2 114.684 4.08382   1
   4  -9   2 116.264 4.37559   1
   4   9  -2 115.256 4.17470   2
  -4  -9   2 114.892 3.29201   1
   4  -9  -2 107.709 4.26755   2
   4  -9  -2 123.000 3.77120   1
   5   9  -2 488.568 12.7617   2
  -5  -9  -2 477.746 12.5649   1
   5  -9   2 493.843 13.0875   1
   5  -9  -2 484.031 13.1004   2
   5  -9  -2 491.270 12.1828   1
   6   9  -2 202.668 6.49512   2
   6  -9   2 199.816 6.86081   1
  -6  -9  -2 193.467 6.32554   1
   6  -9  -2 202.107 6.01302   1
   6  -9  -2 189.442 6.79013   2
  -7  -9  -2 134.032 5.09919   1
   7  -9   2 128.071 5.50189   1
   7   9  -2 137.546 5.25479   2
   7  -9  -2 133.349 4.68170   1
   7  -9  -2 124.810 5.47375   2
   8  -9   2 200.532 7.43975   1
  -8  -9  -2 200.739 6.89229   1
   8   9  -2 202.895 7.06832   2
   8  -9  -2 192.999 7.42340   2
   9   9  -2 72.0569 4.35857   2
  -9  -9  -2 65.7046 3.92706   1
   9  -9   2 66.5347 4.42484   1
  10  -9   2 167.908 7.21334   1
 -10  -9  -2 168.436 6.61069   1
 -11  -9  -2 145.821 6.36747   1
  11  -9   2 145.144 7.11414   1
   0 -10  -2 260.770 6.63269   2
   0 -10   2 270.021 6.86000   1
   0 -10  -2 253.158 7.01379   1
   1 -10   2 309.125 8.01262   1
  -1 -10  -2 302.924 8.03806   1
  -1 -10  -2 320.295 7.36763   2
   1 -10  -2 304.668 7.88450   2
  -1 -10   2 293.570 7.60344   1
   1 -10  -2 297.912 7.94269   1
  -2 -10  -2 81.7030 3.12483   1
   2  10  -2 78.6466 3.23782   2
   2 -10   2 87.1123 3.26892   1
   2 -10  -2 86.4067 3.17546   2
  -2 -10   2 82.4268 2.63562   1
   2 -10  -2 84.2558 2.98551   1
   3  10  -2 580.846 14.5696   2
   3 -10   2 582.119 14.6458   1
  -3 -10  -2 595.368 14.4508   1
   3 -10  -2 586.380 14.6031   2
  -3 -10   2 587.501 13.6415   1
   3 -10  -2 560.313 14.0626   1
  -4 -10  -2 388.847 10.3436   1
   4  10  -2 383.486 10.4189   2
   4 -10   2 394.512 10.7335   1
   4 -10  -2 394.558 10.0060   1
  -4 -10   2 400.916 9.51528   1
   4 -10  -2 387.824 10.6918   2
   5  10  -2 523.669 13.5217   2
  -5 -10  -2 520.066 13.4033   1
   5 -10   2 517.646 13.8862   1
   5 -10  -2 535.101 13.0582   1
   5 -10  -2 502.852 13.8223   2
   6  10  -2 120.947 4.66069   2
   6 -10   2 120.201 5.07873   1
  -6 -10  -2 115.528 4.56525   1
   6 -10  -2 116.030 5.00273   2
   6 -10  -2 123.691 4.33417   1
   7 -10   2 243.855 8.22646   1
   7  10  -2 245.678 7.72973   2
  -7 -10  -2 242.981 7.56951   1
   7 -10  -2 228.647 7.15635   1
   7 -10  -2 234.735 8.12698   2
   8 -10   2 187.274 7.17523   1
  -8 -10  -2 186.458 6.55580   1
   8  10  -2 185.391 6.71747   2
   8 -10  -2 183.496 7.18002   2
  -9 -10  -2 42.1820 3.39082   1
   9 -10   2 48.3372 3.90878   1
 -10 -10  -2 159.462 6.39036   1
  10 -10   2 156.008 7.06152   1
 -11 -10  -2 33.7682 3.62882   1
   0 -11   2 0.69586 0.57846   1
   0 -11  -2 1.14736 0.73508   1
   0 -11  -2 1.02857 0.52015   2
  -1 -11  -2 466.823 11.9902   1
   1 -11   2 468.384 11.9266   1
   1 -11  -2 503.936 11.8310   2
   1 -11  -2 483.221 11.9521   1
  -1 -11   2 474.183 11.5776   1
  -2 -11  -2 289.921 7.76828   1
   2  11  -2 289.890 7.93506   2
   2 -11   2 280.716 7.81696   1
   2 -11  -2 280.629 7.69278   2
  -2 -11   2 279.856 7.15536   1
   2 -11  -2 273.182 7.52368   1
   3 -11   2 68.9114 3.09135   1
   3  11  -2 64.1882 2.90441   2
  -3 -11  -2 66.9399 2.90194   1
  -3 -11   2 57.6731 2.17831   1
   3 -11  -2 58.4261 2.53128   1
   3 -11  -2 63.4677 2.93269   2
   4  11  -2 160.726 5.34306   2
   4 -11   2 158.965 5.62436   1
  -4 -11  -2 167.964 5.38332   1
   4 -11  -2 165.237 5.60918   2
  -4 -11   2 169.339 4.58772   1
   4 -11  -2 161.281 5.02080   1
   5 -11   2 56.2390 3.37715   1
  -5 -11  -2 53.6690 2.95726   1
   5  11  -2 60.8676 3.01846   2
   5 -11  -2 53.7617 3.19705   2
   5 -11  -2 59.7662 2.72177   1
   6  11  -2 35.1568 2.53042   2
  -6 -11  -2 33.5839 2.57520   1
   6 -11   2 33.0492 2.89579   1
   6 -11  -2 33.7658 2.78211   2
   6 -11  -2 37.5002 2.35896   1
  -7 -11  -2 52.5380 3.17188   1
   7  11  -2 59.0425 3.34286   2
   7 -11   2 50.8755 3.65830   1
   7 -11  -2 50.7810 2.93426   1
   7 -11  -2 45.0910 3.38490   2
  -8 -11  -2 240.744 7.85458   1
   8 -11   2 239.580 8.58353   1
  -9 -11  -2 235.193 7.92681   1
   9 -11   2 232.791 8.75594   1
 -10 -11  -2 18.1663 2.51931   1
  10 -11   2 11.9689 2.70890   1
   0 -12   2 1682.85 38.4023   1
   0 -12  -2 1686.97 38.6785   1
   1 -12   2 448.816 11.1817   1
  -1 -12  -2 432.782 11.2302   1
  -1 -12   2 439.848 10.8191   1
   1 -12  -2 434.295 11.1614   1
   2 -12   2 913.325 22.2154   1
   2  12  -2 927.110 22.3340   2
  -2 -12  -2 939.002 22.1924   1
   2 -12  -2 930.287 22.0153   1
   2 -12  -2 955.732 22.0969   2
  -2 -12   2 919.465 21.5593   1
   3  12  -2 45.4404 2.53024   2
   3 -12   2 46.9611 2.74426   1
  -3 -12  -2 44.3522 2.46644   1
   3 -12  -2 44.6831 2.50135   2
   3 -12  -2 48.9252 2.32956   1
  -3 -12   2 46.0803 1.95615   1
   4 -12   2 260.943 7.84852   1
  -4 -12  -2 269.908 7.56127   1
   4  12  -2 267.943 7.52769   2
  -4 -12   2 246.846 6.62240   1
   4 -12  -2 237.119 7.10534   1
   4 -12  -2 242.960 7.59765   2
  -5 -12  -2 61.5829 3.18251   1
   5 -12   2 60.1330 3.55649   1
   5  12  -2 64.9347 3.18285   2
   5 -12  -2 59.2616 2.90792   1
   5 -12  -2 56.6839 3.24045   2
   6  12  -2 51.7099 2.98953   2
  -6 -12  -2 49.8498 3.01705   1
   6 -12   2 50.1278 3.43089   1
   6 -12  -2 48.9421 2.79313   1
  -7 -12  -2 181.789 6.40225   1
   7 -12   2 195.224 7.23174   1
   7 -12  -2 184.164 6.25870   1
   8 -12   2 384.488 11.9810   1
  -8 -12  -2 374.420 10.9791   1
   9 -12   2 44.7704 4.00933   1
  -9 -12  -2 43.7707 3.38053   1
 -10 -12  -2 226.451 7.99906   1
  10 -12   2 226.579 9.01934   1
   0 -13  -2 823.614 19.6321   1
   0 -13   2 804.990 19.3315   1
   1 -13   2 264.984 7.38008   1
  -1 -13  -2 263.130 7.47320   1
  -1 -13   2 270.202 7.07397   1
   1 -13  -2 256.233 7.36067   1
   2 -13   2 380.429 10.1673   1
  -2 -13  -2 372.127 10.0876   1
   2  13  -2 384.991 10.2445   2
  -2 -13   2 382.358 9.53400   1
   2 -13  -2 374.805 9.91205   1
   3 -13   2 6.13438 1.33551   1
  -3 -13  -2 5.87782 1.20309   1
   3  13  -2 6.37044 1.22483   2
   3 -13  -2 6.77043 1.12685   1
  -3 -13   2 7.02103 0.92522   1
   4  13  -2 637.214 16.0693   2
  -4 -13  -2 643.992 16.1136   1
   4 -13   2 646.303 16.5186   1
  -4 -13   2 660.900 15.3538   1
   4 -13  -2 601.189 15.7593   1
   5  13  -2 796.588 19.3887   2
   5 -13   2 781.345 19.9484   1
  -5 -13  -2 763.992 19.3045   1
   5 -13  -2 768.604 19.1233   1
   6 -13   2 228.239 7.99357   1
  -6 -13  -2 235.786 7.41877   1
   6 -13  -2 233.559 7.21662   1
  -7 -13  -2 255.353 8.07240   1
   7 -13   2 251.674 8.82655   1
   7 -13  -2 256.663 8.00132   1
  -8 -13  -2 24.2397 2.61289   1
   8 -13   2 23.9545 3.16848   1
   9 -13   2 537.124 15.8529   1
  -9 -13  -2 527.976 14.6955   1
  10 -13   2 98.4244 6.52057   1
 -10 -13  -2 104.217 5.10429   1
   0 -14   2 685.385 16.8361   1
   0 -14  -2 707.120 17.1621   1
  -1 -14  -2 21.1292 1.82738   1
   1 -14   2 19.0351 1.71264   1
   1 -14  -2 18.7271 1.75805   1
  -1 -14   2 17.5607 1.44429   1
   2  14  -2 205.477 6.29198   2
   2 -14   2 194.747 6.21139   1
  -2 -14  -2 200.177 6.20726   1
   2 -14  -2 194.656 6.00337   1
  -2 -14   2 202.253 5.67154   1
  -3 -14  -2 362.245 9.79609   1
   3 -14   2 341.204 9.93471   1
   3  14  -2 346.544 9.71886   2
  -3 -14   2 357.263 9.05864   1
   3 -14  -2 363.733 9.63780   1
  -4 -14  -2 192.748 6.30938   1
   4 -14   2 198.244 6.73789   1
   4  14  -2 191.230 6.20746   2
  -4 -14   2 212.514 7.01903   1
   4 -14  -2 186.703 6.05434   1
  -5 -14  -2 940.721 23.1913   1
   5 -14   2 962.941 23.8860   1
   5  14  -2 982.710 24.7921   2
   5 -14  -2 908.990 22.9805   1
  -6 -14  -2 124.633 4.98323   1
   6 -14   2 121.569 5.52381   1
   6 -14  -2 127.068 4.89239   1
  -7 -14  -2 112.046 4.84282   1
   7 -14   2 108.854 5.50063   1
   7 -14  -2 115.348 4.90339   1
  -8 -14  -2 7.92312 1.87453   1
   8 -14   2 8.88274 2.31495   1
   9 -14   2 141.424 6.90074   1
  -9 -14  -2 148.504 6.06297   1
   0 -15   2 38.7626 2.20694   1
   0 -15  -2 38.0972 2.35832   1
   1 -15   2 129.049 4.48297   1
  -1 -15  -2 127.760 4.59829   1
   1 -15  -2 127.961 4.50295   1
  -1 -15   2 122.159 4.15182   1
  -2 -15  -2 17.0398 1.82302   1
   2 -15   2 15.8072 1.78251   1
   2  15  -2 20.6558 1.95072   2
  -2 -15   2 18.9154 1.55114   1
   2 -15  -2 14.8979 1.57589   1
   3  15  -2 205.183 6.37933   2
   3 -15   2 194.808 6.55790   1
  -3 -15  -2 202.846 6.44749   1
  -3 -15   2 198.213 5.74882   1
   3 -15  -2 200.255 6.25136   1
   4  15  -2 21.1477 1.96817   2
  -4 -15  -2 14.5430 1.77010   1
   4 -15   2 15.3969 2.05395   1
   4 -15  -2 20.3034 1.92828   1
  -5 -15  -2 128.133 4.91779   1
   5 -15   2 122.629 5.33232   1
   5 -15  -2 117.293 4.67404   1
  -6 -15  -2 12.9023 1.96953   1
   6 -15   2 11.2839 2.17253   1
   6 -15  -2 10.0046 1.73923   1
   7 -15   2 259.256 9.12606   1
  -7 -15  -2 245.917 8.16107   1
   7 -15  -2 261.612 8.39991   1
   8 -15   2 5.91285 2.14925   1
  -8 -15  -2 5.98366 1.77207   1
   9 -15   2 210.081 8.65270   1
  -9 -15  -2 204.548 7.55290   1
   0 -16   2 300.408 8.29570   1
   0 -16  -2 297.588 8.56173   1
   1 -16   2 344.196 9.59032   1
  -1 -16  -2 348.396 9.72458   1
  -1 -16   2 344.076 9.25767   1
   1 -16  -2 357.546 9.69009   1
  -2 -16  -2 179.715 5.99826   1
   2 -16   2 188.943 6.14716   1
   2  16  -2 183.837 5.96796   2
  -2 -16   2 176.980 5.45681   1
   2 -16  -2 182.840 5.91232   1
   3  16  -2 120.968 4.58022   2
  -3 -16  -2 122.264 4.72203   1
   3 -16   2 129.522 5.02525   1
  -3 -16   2 124.739 4.13071   1
   3 -16  -2 119.083 4.58214   1
   4 -16   2 14.0936 2.13568   1
  -4 -16  -2 13.4518 1.87596   1
   4 -16  -2 11.4316 1.60894   1
  -5 -16  -2 105.268 4.56276   1
   5 -16   2 107.974 5.01849   1
   5 -16  -2 106.680 4.52664   1
  -6 -16  -2 102.025 4.58175   1
   6 -16   2 103.649 5.22390   1
   6 -16  -2 105.858 4.70050   1
   7 -16   2 247.153 8.92172   1
  -7 -16  -2 237.239 8.00110   1
   7 -16  -2 234.562 8.07512   1
   8 -16   2 154.022 7.25231   1
  -8 -16  -2 160.493 6.27473   1
  -9 -16  -2 173.277 8.83633   1
   0 -17  -2 122.623 4.61987   1
   0 -17   2 119.602 4.38282   1
  -1 -17  -2 85.8227 3.76599   1
   1 -17   2 82.4658 3.61049   1
  -1 -17   2 78.2225 3.30881   1
   1 -17  -2 84.0197 3.67643   1
   2  17  -2 134.472 4.87256   2
   2 -17   2 136.715 5.06790   1
  -2 -17  -2 134.363 5.02137   1
  -2 -17   2 128.648 4.44678   1
   2 -17  -2 128.382 4.85945   1
  -3 -17  -2 180.235 6.17608   1
   3 -17   2 170.414 6.28939   1
   3 -17  -2 181.341 6.04425   1
  -3 -17   2 185.005 5.57895   1
   4 -17   2 127.785 5.47249   1
  -4 -17  -2 133.561 5.19462   1
   4 -17  -2 132.737 5.03213   1
  -5 -17  -2 110.076 4.76296   1
   5 -17   2 113.772 5.25146   1
   5 -17  -2 107.146 4.70948   1
   6 -17   2 109.391 5.48621   1
  -6 -17  -2 110.621 4.91417   1
   6 -17  -2 105.222 4.82495   1
   7 -17   2 328.475 11.1271   1
  -7 -17  -2 338.352 10.2800   1
   7 -17  -2 336.587 10.4764   1
   8 -17   2 27.7184 3.59978   1
  -8 -17  -2 25.9852 2.94614   1
   0 -18  -2 227.934 7.09215   1
   0 -18   2 214.189 6.74222   1
  -1 -18  -2 41.7859 2.77268   1
   1 -18   2 40.6721 2.71592   1
  -1 -18   2 40.9160 2.42524   1
   1 -18  -2 41.2850 2.76816   1
   2 -18   2 445.693 12.6169   1
  -2 -18  -2 462.985 12.6261   1
   2 -18  -2 479.644 12.5783   1
  -2 -18   2 468.625 12.0363   1
  -3 -18  -2 25.2426 2.51905   1
   3 -18   2 22.7963 2.52382   1
  -3 -18   2 22.5310 1.93233   1
   3 -18  -2 24.9161 2.29259   1
  -4 -18  -2 328.924 9.99756   1
   4 -18   2 343.995 10.5354   1
   4 -18  -2 346.158 9.98125   1
   5 -18   2 9.33114 2.09321   1
  -5 -18  -2 7.22350 1.77798   1
   5 -18  -2 10.0073 1.80211   1
   6 -18   2 70.0316 4.67336   1
  -6 -18  -2 66.9676 3.94348   1
   6 -18  -2 68.6731 4.06851   1
  -7 -18  -2 24.4629 2.82622   1
   7 -18   2 26.4620 3.48385   1
   7 -18  -2 21.1004 2.69371   1
  -8 -18  -2 85.3386 6.53414   1
   0 -19  -2 121.832 4.89148   1
   0 -19   2 124.881 4.67055   1
  -1 -19  -2 72.6774 3.66492   1
   1 -19   2 64.1375 3.47727   1
   1 -19  -2 69.6317 3.50300   1
  -1 -19   2 73.2425 3.28572   1
  -2 -19  -2 402.671 11.5017   1
   2 -19   2 408.042 11.6195   1
  -2 -19   2 416.246 10.9786   1
   2 -19  -2 411.374 11.4423   1
   3 -19   2 78.9084 4.16511   1
  -3 -19  -2 71.3804 3.87925   1
  -3 -19   2 92.3934 5.28529   1
   3 -19  -2 74.1347 3.82057   1
   4 -19   2 140.589 6.01412   1
  -4 -19  -2 139.594 5.68177   1
   4 -19  -2 151.862 5.66711   1
  -5 -19  -2 60.4696 3.75145   1
   5 -19   2 60.4747 4.11255   1
   5 -19  -2 62.5203 3.73349   1
   6 -19   2 35.3966 3.64082   1
  -6 -19  -2 38.2688 3.30781   1
   6 -19  -2 39.6626 3.40032   1
  -7 -19  -2 665.826 18.1015   1
   7 -19   2 697.601 19.4482   1
   7 -19  -2 673.249 18.4927   1
   0 -20  -2 53.2428 3.23786   1
   0 -20   2 47.9633 2.90226   1
   1 -20   2 59.9513 3.37727   1
  -1 -20  -2 61.7561 3.49917   1
  -1 -20   2 64.1135 3.25647   1
   1 -20  -2 69.0621 3.52459   1
   2 -20   2 175.531 6.39653   1
  -2 -20  -2 169.628 6.29097   1
   2 -20  -2 183.940 6.34104   1
  -2 -20   2 172.208 5.79393   1
   3 -20   2 17.5992 2.35009   1
  -3 -20  -2 14.8554 2.14204   1
   3 -20  -2 18.5226 2.19429   1
   4 -20   2 159.819 6.66495   1
  -4 -20  -2 171.076 6.39274   1
   4 -20  -2 174.117 6.35936   1
  -5 -20  -2 283.957 9.19530   1
   5 -20   2 273.830 9.71881   1
   5 -20  -2 297.891 9.38301   1
   6 -20   2 40.7286 4.02152   1
  -6 -20  -2 45.5402 3.56282   1
   6 -20  -2 43.3879 3.62563   1
   7 -20  -2 189.171 7.57577   1
   0 -21   2 0.16656 1.06442   1
   0 -21  -2 0.40011 1.20860   1
   1 -21   2 50.4195 3.28172   1
  -1 -21  -2 61.2761 3.57631   1
  -1 -21   2 59.1175 3.15642   1
   1 -21  -2 57.0137 3.40920   1
   2 -21   2 4.40994 1.57803   1
  -2 -21  -2 4.43368 1.54326   1
   2 -21  -2 7.13886 1.61942   1
  -2 -21   2 3.85373 1.27005   1
  -3 -21  -2 221.656 7.57574   1
   3 -21   2 218.015 7.80114   1
   3 -21  -2 217.543 7.47679   1
  -4 -21  -2 40.1833 3.28636   1
   4 -21   2 37.0405 3.61310   1
   4 -21  -2 39.6113 3.15527   1
   5 -21   2 233.207 8.83253   1
  -5 -21  -2 249.084 8.39226   1
   5 -21  -2 251.513 8.59474   1
   6 -21  -2 11.3654 2.24418   1
   0 -22  -2 89.5659 4.33422   1
   0 -22   2 82.4863 4.14575   1
   1 -22   2 340.107 10.1052   1
  -1 -22  -2 320.317 10.0653   1
  -1 -22   2 329.337 9.72077   1
   1 -22  -2 334.479 10.0928   1
  -2 -22  -2 196.030 7.13225   1
   2 -22   2 199.863 7.26194   1
   2 -22  -2 202.055 7.17024   1
  -2 -22   2 204.728 7.05539   1
   3 -22   2 39.6943 3.38105   1
  -3 -22  -2 38.6396 3.32438   1
   3 -22  -2 44.6500 3.27344   1
   4 -22   2 69.5496 4.52135   1
  -4 -22  -2 61.4996 3.95726   1
   4 -22  -2 68.4985 4.15971   1
   5 -22   2 63.6235 5.95985   1
   5 -22  -2 59.2195 4.16222   1
   0 -23  -2 57.8064 3.73403   1
   0 -23   2 60.3500 3.67217   1
  -1 -23  -2 273.226 8.72479   1
   1 -23   2 252.126 8.48249   1
  -1 -23   2 255.176 8.23024   1
   1 -23  -2 253.504 8.48352   1
  -2 -23  -2 186.160 7.11048   1
   2 -23   2 195.018 7.24953   1
   2 -23  -2 199.264 7.15496   1
  -3 -23  -2 95.3068 5.52907   1
   3 -23   2 90.6823 5.01747   1
   3 -23  -2 96.7335 4.77400   1
   4 -23   2 118.933 8.49377   1
   4 -23  -2 112.166 6.01924   1
   0 -24   2 51.2538 3.53895   1
   1 -24   2 17.8332 2.44278   1
  -1 -24   2 17.5583 2.26721   1
   2 -24   2 163.907 6.68837   1
   0 -25   2 62.7963 4.40468   1
   0   0  -3 2983.43 66.6517   1
   0   0  -3 3012.86 67.5641   2
   1   0   3 31.7592 1.57377   1
   1   0  -3 33.0254 2.00851   2
   1   0  -3 40.7745 1.23621   1
   2   0   3 1937.70 43.4984   1
   2   0  -3 1903.89 44.0900   2
   3   0   3 3.74685 0.88597   1
   3   0  -3 5.01246 1.13916   2
   4   0  -3 1226.71 28.7169   2
   4   0   3 1167.52 28.0812   1
   5   0  -3 38.7134 2.75213   2
   5   0   3 40.2557 2.58944   1
   6   0   3 73.2718 3.60798   1
   6   0  -3 76.8370 4.00500   2
   7   0   3 544.575 14.5821   1
   7   0  -3 538.975 15.1381   2
   8   0  -3 346.117 10.8886   2
   8   0   3 327.752 10.2098   1
   9   0   3 14.7448 2.34450   1
   9   0  -3 15.0840 2.56668   2
  10   0  -3 17.1609 2.88219   2
  10   0   3 14.3926 2.53210   1
  11   0  -3 102.422 5.95814   2
  11   0   3 100.835 5.61858   1
   0   1  -3 14.3791 1.45027   2
   0  -1  -3 14.5516 0.95696   1
   0  -1  -3 13.7385 1.36234   2
   0  -1   3 13.6996 0.90451   1
   1  -1   3 33.3505 1.59287   1
   1   1  -3 33.8004 2.06397   2
  -1  -1  -3 34.5742 1.88052   2
   1   1  -3 38.0673 1.16461   1
   1  -1  -3 32.0719 1.95167   2
   1  -1  -3 35.8271 1.24519   1
   2   1  -3 500.963 12.6110   2
   2  -1   3 496.281 12.0470   1
   2  -1  -3 467.103 12.4739   2
   2   1   3 498.350 11.9994   1
   3   1  -3 158.781 5.32962   2
   3  -1   3 162.576 4.98098   1
   3  -1  -3 154.836 5.32430   2
   3   1   3 162.262 4.89128   1
   4  -1   3 33.0784 2.20092   1
   4   1  -3 34.7549 2.43219   2
   4   1   3 30.1105 2.08705   1
   4  -1  -3 25.7214 2.20439   2
   5   1  -3 659.369 16.9442   2
   5  -1   3 674.769 16.5540   1
   5   1   3 627.395 16.3498   1
   5  -1  -3 650.887 16.9541   2
   6   1  -3 137.093 5.56533   2
   6  -1   3 132.290 5.19649   1
   6  -1  -3 147.547 5.69311   2
   6   1   3 142.927 5.22003   1
   7   1  -3 893.726 23.2155   2
   7  -1   3 922.699 22.8235   1
   7  -1  -3 904.495 23.3151   2
   7   1   3 913.880 22.6877   1
   8   1  -3 254.107 8.94943   2
   8  -1   3 250.341 8.45816   1
   8   1   3 261.402 8.48972   1
   8  -1  -3 268.537 9.14065   2
   9  -1   3 182.194 7.11707   1
   9   1  -3 184.513 7.55895   2
   9   1   3 197.940 7.20026   1
   9  -1  -3 191.415 7.76008   2
  10  -1   3 132.945 6.18021   1
  10   1  -3 138.202 6.65369   2
  10   1   3 138.149 6.13762   1
  10  -1  -3 140.060 6.75927   2
  11   1  -3 116.829 6.38088   2
  11  -1   3 103.230 5.79262   1
  11  -1  -3 117.777 6.33405   2
  11   1   3 112.161 5.83264   1
   0  -2   3 135.648 3.68342   1
   0  -2  -3 137.665 3.75106   1
   0  -2  -3 138.812 4.34078   2
   0   2  -3 137.279 4.50144   2
  -1  -2  -3 220.722 5.91587   1
   1   2  -3 218.795 6.56802   2
   1   2  -3 229.046 5.34091   1
  -1  -2  -3 223.754 6.26639   2
   1  -2   3 217.481 5.90363   1
   1  -2  -3 244.292 5.56449   1
   1  -2  -3 224.462 6.44990   2
   2  -2   3 52.3611 2.26779   1
   2   2  -3 52.8819 2.61006   2
   2  -2  -3 47.3654 2.49871   2
   3   2  -3 327.988 8.88703   2
   3  -2   3 321.904 8.44523   1
   3  -2  -3 304.336 8.79391   2
   3   2   3 297.323 8.23996   1
   4  -2   3 504.521 13.3877   1
   4   2  -3 528.132 13.8808   2
   4   2   3 550.927 13.3912   1
   4  -2  -3 526.141 13.8893   2
   5   2  -3 667.860 17.1302   2
   5  -2   3 651.632 16.7123   1
   5  -2  -3 658.413 17.1890   2
   5   2   3 671.732 16.6170   1
   6   2  -3 68.9688 3.88876   2
   6  -2   3 71.9075 3.67192   1
   6   2   3 74.9743 3.60062   1
   6  -2  -3 75.9865 3.96468   2
   7  -2   3 329.000 9.99110   1
   7   2  -3 340.384 10.3976   2
   7  -2  -3 330.599 10.4424   2
   7   2   3 330.886 9.83489   1
   8  -2   3 314.338 9.81128   1
   8   2  -3 306.954 10.1115   2
   8  -2  -3 308.799 10.2338   2
   8   2   3 308.836 9.58110   1
   9  -2   3 96.3644 5.05918   1
   9   2  -3 98.8855 5.30036   2
   9  -2  -3 98.1902 5.43335   2
   9   2   3 105.942 5.03413   1
  10  -2   3 192.980 7.58989   1
  10   2  -3 198.318 8.05308   2
  10  -2  -3 188.660 8.04556   2
  10   2   3 191.382 7.41734   1
  11   2  -3 165.732 7.82144   2
  11  -2   3 181.503 7.98340   1
  11   2   3 186.202 7.75892   1
  11  -2  -3 179.415 8.24906   2
   0  -3  -3 21.3341 1.55030   2
   0  -3   3 24.4590 1.20377   1
   0  -3  -3 22.8795 1.21403   1
   1  -3   3 950.205 22.1866   1
   1   3  -3 941.293 22.9326   2
  -1  -3  -3 968.589 22.1651   1
  -1  -3  -3 937.176 22.4210   2
   1  -3  -3 991.462 21.8179   1
  -1  -3   3 993.157 21.5558   1
   1  -3  -3 941.253 22.6910   2
   2   3  -3 35.6149 2.22139   2
   2  -3   3 33.9733 1.91142   1
  -2  -3  -3 35.7093 1.86831   1
  -2  -3  -3 38.0221 1.84778   2
   2  -3  -3 34.1428 2.14818   2
   2  -3  -3 38.9155 1.28687   1
   3  -3   3 321.357 8.58720   1
   3   3  -3 307.293 8.92705   2
   3  -3  -3 325.143 8.98154   2
   4  -3   3 302.804 8.68999   1
   4   3  -3 304.679 8.98884   2
   4   3   3 317.111 8.54725   1
   4  -3  -3 320.702 9.11154   2
   5  -3   3 321.266 9.17586   1
   5   3  -3 320.733 9.45716   2
   5  -3  -3 319.990 9.51454   2
   5   3   3 309.890 8.90881   1
   6  -3   3 136.757 5.34713   1
   6   3  -3 140.458 5.62784   2
   6   3   3 153.475 5.35196   1
   6  -3  -3 145.751 5.79755   2
   7   3  -3 161.520 6.32742   2
   7  -3   3 166.119 6.16241   1
   7   3   3 155.212 5.83801   1
   7  -3  -3 153.809 6.32998   2
   8   3  -3 213.103 7.86225   2
   8  -3   3 219.484 7.64993   1
   8   3   3 210.362 7.31595   1
   8  -3  -3 202.985 7.87978   2
   9  -3   3 60.2355 4.08255   1
   9   3  -3 64.9553 4.33950   2
   9   3   3 56.7632 3.88756   1
   9  -3  -3 55.7327 4.20839   2
  10  -3   3 337.296 11.0309   1
  10   3  -3 328.997 11.3733   2
  10   3   3 335.634 10.7096   1
  10  -3  -3 341.495 11.6145   2
  11   3  -3 43.9788 4.15276   2
  11  -3   3 32.7582 4.36001   1
  11   3   3 32.2307 4.28735   1
  11  -3  -3 42.7565 5.04149   2
   0  -4  -3 208.362 5.28317   1
   0  -4  -3 196.956 5.67642   2
   0  -4   3 191.851 5.16148   1
  -1  -4  -3 813.347 19.7819   2
   1   4  -3 853.312 20.5026   2
  -1  -4  -3 821.917 19.6071   1
   1  -4   3 836.531 19.6713   1
  -1  -4   3 871.985 19.0893   1
   1  -4  -3 851.359 20.1911   2
   1  -4  -3 859.335 19.3450   1
  -2  -4  -3 456.995 11.0216   2
   2  -4   3 450.669 11.1976   1
   2   4  -3 446.466 11.7275   2
  -2  -4  -3 437.468 11.0723   1
   2  -4  -3 432.217 11.5620   2
   2  -4  -3 451.843 10.4397   1
   3   4  -3 523.045 13.4753   2
   3  -4   3 517.670 13.0582   1
  -3  -4  -3 516.665 12.8849   1
   3  -4  -3 515.473 13.4507   2
   4  -4   3 70.0564 3.36444   1
  -4  -4  -3 78.7194 3.30028   1
   4   4  -3 76.1682 3.59064   2
   4  -4  -3 83.8953 3.74057   2
   5   4  -3 741.440 18.8321   2
   5  -4   3 729.292 18.4836   1
   5  -4  -3 738.000 18.9086   2
   6   4  -3 182.918 6.51168   2
   6  -4   3 173.240 6.20417   1
   6   4   3 176.900 5.97929   1
   6  -4  -3 166.316 6.43908   2
   7  -4   3 280.180 8.89282   1
   7   4  -3 287.005 9.17305   2
   7  -4  -3 272.278 9.22588   2
   7   4   3 272.214 8.51539   1
   8  -4   3 56.1847 3.80270   1
   8   4  -3 55.4307 3.85130   2
   8  -4  -3 50.8671 3.83810   2
   8   4   3 52.3881 3.47676   1
   9  -4   3 57.8048 4.06646   1
   9   4  -3 60.4793 4.21909   2
   9  -4  -3 69.4018 4.55257   2
   9   4   3 64.0377 3.94721   1
  10  -4   3 138.609 6.42673   1
  10   4  -3 147.024 6.80578   2
  10  -4  -3 144.061 6.88117   2
  11   4  -3 81.3490 5.40013   2
   0  -5  -3 158.741 4.39770   1
   0  -5  -3 154.592 4.73295   2
   0  -5   3 157.319 4.33020   1
  -1  -5  -3 94.7204 3.12409   1
   1  -5   3 95.9558 3.19732   1
  -1  -5  -3 96.9587 3.22499   2
   1   5  -3 86.6051 3.67772   2
   1  -5  -3 96.8118 3.52775   2
  -1  -5   3 95.9932 2.71564   1
   1  -5  -3 95.6575 2.91434   1
   2  -5   3 69.3744 2.80138   1
   2   5  -3 71.3087 3.16924   2
  -2  -5  -3 72.7257 2.52565   2
  -2  -5  -3 67.0601 2.66709   1
   2  -5  -3 60.7440 2.12502   1
   2  -5  -3 59.3991 2.90287   2
   3  -5   3 25.1039 1.98410   1
   3   5  -3 28.0965 2.17346   2
  -3  -5  -3 26.8192 1.52128   2
  -3  -5  -3 26.1605 1.84980   1
   3  -5  -3 27.8910 2.13425   2
   4   5  -3 234.131 7.29424   2
   4  -5   3 229.191 7.01157   1
  -4  -5  -3 238.789 6.86423   1
   4  -5  -3 226.680 7.28082   2
   5  -5   3 226.763 7.11355   1
  -5  -5  -3 223.323 6.84686   1
   5   5  -3 221.574 7.32066   2
   5  -5  -3 213.520 7.34265   2
  -6  -5  -3 161.488 5.86120   1
   6   5  -3 178.192 6.38990   2
   6  -5   3 172.621 6.27444   1
   6  -5  -3 176.607 6.53865   2
   7   5  -3 138.410 5.85641   2
  -7  -5  -3 143.386 5.53376   1
   7  -5   3 145.779 5.83750   1
   7  -5  -3 135.645 5.96040   2
   8   5  -3 84.1923 4.65609   2
  -8  -5  -3 78.6961 4.27373   1
   8  -5   3 74.1884 4.43326   1
   8  -5  -3 83.5551 4.72743   2
   9   5  -3 233.911 8.69246   2
   9  -5   3 232.001 8.47876   1
  -9  -5  -3 243.299 8.31564   1
   9  -5  -3 231.456 8.90978   2
 -10  -5  -3 80.0619 4.85831   1
  10   5  -3 80.7998 5.18367   2
  10  -5   3 80.7788 5.00398   1
  10  -5  -3 82.4964 5.27608   2
  11   5  -3 52.7313 4.50018   2
   0  -6  -3 1476.47 33.7931   2
   0  -6   3 1472.20 33.3640   1
   0  -6  -3 1462.66 33.4213   1
   1  -6   3 97.5828 3.31347   1
  -1  -6  -3 93.3334 3.21153   1
   1   6  -3 93.1422 3.79252   2
  -1  -6  -3 103.161 3.28668   2
  -1  -6   3 99.7578 2.90398   1
   1  -6  -3 97.0245 3.06259   1
   1  -6  -3 92.3723 3.49637   2
   2   6  -3 1783.34 40.5303   2
   2  -6   3 1710.01 39.8548   1
  -2  -6  -3 1784.69 39.4462   2
  -2  -6  -3 1713.22 39.6896   1
   2  -6  -3 1728.42 39.2163   1
   2  -6  -3 1733.40 40.2232   2
   3   6  -3 169.375 5.79688   2
   3  -6   3 172.187 5.53380   1
  -3  -6  -3 184.069 4.87245   2
  -3  -6  -3 172.423 5.31817   1
   3  -6  -3 172.124 5.77276   2
   3  -6  -3 176.366 4.83083   1
   4   6  -3 345.166 9.99762   2
  -4  -6  -3 349.310 9.57618   1
   4  -6   3 359.894 9.85820   1
   4  -6  -3 360.852 10.1957   2
   5   6  -3 207.183 6.98969   2
  -5  -6  -3 196.383 6.49506   1
   5  -6   3 216.212 6.91226   1
   5  -6  -3 214.173 7.15801   2
  -6  -6  -3 349.563 10.0976   1
   6  -6   3 366.380 10.5326   1
   6   6  -3 344.112 10.5135   2
   6  -6  -3 368.560 10.8810   2
  -7  -6  -3 83.6897 4.07842   1
   7   6  -3 84.8900 4.42724   2
   7  -6   3 81.6912 4.39871   1
   7  -6  -3 85.2006 4.59870   2
  -8  -6  -3 228.758 7.73312   1
   8   6  -3 224.709 8.18236   2
   8  -6   3 210.944 7.92521   1
   8  -6  -3 234.935 8.47377   2
   9  -6   3 176.234 7.24808   1
   9   6  -3 180.639 7.37108   2
  -9  -6  -3 175.152 6.83129   1
   9  -6  -3 184.160 7.60653   2
  10  -6   3 140.762 6.69474   1
  10   6  -3 149.922 6.85666   2
 -10  -6  -3 154.319 6.48496   1
  10  -6  -3 144.742 7.12502   2
  11   6  -3 21.8227 3.28560   2
   0  -7  -3 202.508 5.71118   2
   0  -7   3 194.688 5.40763   1
   0  -7  -3 197.927 5.48640   1
   1   7  -3 337.313 9.55213   2
   1  -7   3 332.521 8.85961   1
  -1  -7  -3 347.888 8.77076   2
  -1  -7  -3 340.022 8.80896   1
   1  -7  -3 346.317 8.65325   1
  -1  -7   3 364.999 8.59378   1
   1  -7  -3 339.273 9.13686   2
  -2  -7  -3 294.071 7.77318   1
  -2  -7  -3 306.930 7.43851   2
   2   7  -3 279.505 8.37287   2
   2  -7   3 285.002 7.92104   1
   2  -7  -3 285.684 8.16257   2
   2  -7  -3 282.919 7.33134   1
  -3  -7  -3 497.536 12.5213   1
   3   7  -3 501.565 13.1513   2
   3  -7   3 492.687 12.7752   1
   3  -7  -3 488.617 13.0266   2
   3  -7  -3 498.349 11.8394   1
   4   7  -3 242.322 7.68245   2
   4  -7   3 242.960 7.50449   1
  -4  -7  -3 254.039 7.28775   1
   4  -7  -3 255.722 7.84326   2
   5  -7   3 159.647 5.81142   1
  -5  -7  -3 160.333 5.56489   1
   5   7  -3 161.760 5.92536   2
   5  -7  -3 168.566 6.12536   2
  -6  -7  -3 22.7675 2.31246   1
   6  -7   3 17.6956 2.23394   1
   6   7  -3 25.7591 2.70441   2
   6  -7  -3 22.3105 2.52705   2
  -7  -7  -3 125.873 5.15762   1
   7   7  -3 130.310 5.53668   2
   7  -7   3 124.824 5.46848   1
   7  -7  -3 123.693 5.66313   2
   8  -7   3 128.185 5.83649   1
   8   7  -3 126.745 5.82520   2
  -8  -7  -3 133.634 5.53341   1
   8  -7  -3 128.438 6.04183   2
   9   7  -3 213.952 8.20767   2
   9  -7   3 205.545 8.14185   1
  -9  -7  -3 216.930 7.74576   1
   9  -7  -3 213.355 8.47788   2
  10  -7   3 0.36077 1.84368   1
 -10  -7  -3 -0.9980 1.65457   1
  10   7  -3 1.96277 1.91343   2
  10  -7  -3 0.95190 1.93062   2
  11   7  -3 171.621 7.75436   2
   0  -8  -3 165.279 5.01255   2
   0  -8   3 167.900 4.84494   1
   0  -8  -3 172.846 4.96148   1
  -1  -8  -3 723.000 17.1923   1
  -1  -8  -3 760.562 17.0523   2
   1   8  -3 729.278 18.0260   2
   1  -8   3 710.099 17.2167   1
   1  -8  -3 676.930 16.9697   1
   1  -8  -3 697.566 17.4140   2
  -1  -8   3 734.273 17.1556   1
   2   8  -3 394.544 10.9114   2
   2  -8   3 391.587 10.3813   1
  -2  -8  -3 393.368 10.2042   1
   2  -8  -3 402.567 10.6168   2
   2  -8  -3 402.147 9.86324   1
   3  -8   3 283.966 8.12966   1
   3   8  -3 290.946 8.48021   2
  -3  -8  -3 275.332 7.79715   1
   3  -8  -3 287.093 7.28267   1
   3  -8  -3 276.244 8.25579   2
   4  -8   3 241.854 7.58673   1
  -4  -8  -3 253.688 7.31353   1
   4   8  -3 255.170 7.83716   2
   4  -8  -3 246.564 7.82656   2
   5  -8   3 369.973 10.5348   1
  -5  -8  -3 363.067 10.0919   1
   5   8  -3 361.655 10.5838   2
   5  -8  -3 362.886 10.7304   2
   6  -8   3 154.112 6.12379   1
   6   8  -3 171.136 6.30172   2
  -6  -8  -3 165.497 5.84639   1
   6  -8  -3 171.270 6.47434   2
  -7  -8  -3 242.594 7.83814   1
   7  -8   3 229.923 8.13740   1
   7   8  -3 233.109 8.13636   2
   7  -8  -3 240.740 8.52033   2
  -8  -8  -3 66.2970 3.96357   1
   8  -8   3 59.9825 4.15969   1
   8   8  -3 67.9273 4.18228   2
   8  -8  -3 63.9017 4.31282   2
   9  -8   3 92.8459 5.30868   1
   9   8  -3 95.4333 5.21445   2
  -9  -8  -3 86.5223 4.87948   1
   9  -8  -3 104.047 5.64026   2
  10  -8   3 117.561 6.23115   1
  10   8  -3 117.498 6.15950   2
 -10  -8  -3 121.316 5.79896   1
  10  -8  -3 120.266 6.40785   2
   0  -9  -3 12.5801 1.29289   1
   0  -9  -3 14.1741 1.37288   2
   0  -9   3 12.0328 1.23482   1
   1  -9   3 593.250 14.6378   1
  -1  -9  -3 581.646 14.5511   1
   1  -9  -3 589.934 14.4375   1
  -1  -9   3 620.830 15.4131   1
   1  -9  -3 598.230 14.7710   2
   2  -9   3 64.9487 3.00043   1
   2   9  -3 64.5651 3.35212   2
  -2  -9  -3 67.6040 2.92669   1
   2  -9  -3 71.2790 2.65556   1
   2  -9  -3 69.6869 3.12671   2
   3  -9   3 129.111 4.65316   1
  -3  -9  -3 130.100 4.40846   1
   3   9  -3 130.264 4.89573   2
   3  -9  -3 118.422 3.85085   1
   3  -9  -3 122.508 4.68328   2
   4   9  -3 146.912 5.47500   2
  -4  -9  -3 151.085 5.09745   1
   4  -9   3 147.716 5.43040   1
   4  -9  -3 148.638 5.52928   2
   5   9  -3 195.064 6.75415   2
   5  -9   3 194.318 6.68422   1
  -5  -9  -3 199.475 6.35703   1
   5  -9  -3 182.624 6.70345   2
  -6  -9  -3 241.439 7.69641   1
   6   9  -3 252.183 8.23445   2
   6  -9   3 250.924 8.22455   1
   6  -9  -3 240.065 8.30272   2
   7  -9   3 138.435 6.03766   1
  -7  -9  -3 151.356 5.75199   1
   7   9  -3 148.108 6.10870   2
   7  -9  -3 146.821 6.22565   2
  -8  -9  -3 256.631 8.56121   1
   8   9  -3 260.339 9.07069   2
   8  -9   3 261.853 9.12494   1
   8  -9  -3 261.333 9.37449   2
  -9  -9  -3 100.371 5.01848   1
   9   9  -3 100.095 5.40458   2
   9  -9   3 98.5145 5.50640   1
   9  -9  -3 94.0391 5.51434   2
  10   9  -3 204.631 9.65304   2
  10  -9   3 205.343 8.56614   1
 -10  -9  -3 227.121 8.14209   1
  10  -9  -3 212.809 8.88026   2
   0 -10   3 730.482 17.5676   1
   0 -10  -3 715.098 17.6974   1
   0 -10  -3 769.036 19.0325   2
   1 -10   3 1867.57 42.5180   1
  -1 -10  -3 1862.94 42.4840   1
   1 -10  -3 1836.03 42.3324   1
   1 -10  -3 1865.00 42.5531   2
   2  10  -3 286.118 8.72625   2
   2 -10   3 272.823 8.18474   1
  -2 -10  -3 285.510 8.07961   1
   2 -10  -3 312.108 8.42078   2
   2 -10  -3 313.960 7.91913   1
   3 -10   3 406.039 11.1068   1
   3  10  -3 413.893 11.4257   2
  -3 -10  -3 413.241 10.8498   1
   3 -10  -3 402.396 10.3318   1
   3 -10  -3 414.659 11.2147   2
   4 -10   3 181.277 6.23591   1
   4  10  -3 176.416 6.23946   2
  -4 -10  -3 185.610 5.93058   1
   4 -10  -3 181.110 6.30071   2
   5 -10   3 163.254 6.15736   1
   5  10  -3 161.406 6.05328   2
  -5 -10  -3 166.341 5.69507   1
   5 -10  -3 167.627 6.19951   2
   6  10  -3 65.7072 3.89659   2
  -6 -10  -3 68.1049 3.61933   1
   6 -10   3 68.3641 3.95246   1
   6 -10  -3 66.4324 3.99476   2
   7 -10   3 148.454 6.26110   1
   7  10  -3 152.435 6.23129   2
  -7 -10  -3 154.765 5.81496   1
   7 -10  -3 138.380 6.20410   2
   8 -10   3 133.018 6.14577   1
  -8 -10  -3 133.186 5.56153   1
   8  10  -3 128.860 5.94892   2
   8 -10  -3 127.213 6.16940   2
   9  10  -3 120.922 5.90420   2
  -9 -10  -3 115.504 5.37689   1
   9 -10   3 111.707 5.91616   1
   9 -10  -3 108.587 5.94914   2
  10 -10   3 59.3886 7.22810   1
  10 -10  -3 45.3662 6.03228   2
   0 -11  -3 2.43844 0.87232   1
   0 -11   3 1.93580 0.80753   1
  -1 -11  -3 11.1032 1.37132   1
   1 -11   3 15.5059 1.56904   1
   1 -11  -3 15.5125 1.59249   2
  -2 -11  -3 222.099 6.57975   1
   2 -11   3 220.663 6.72915   1
   2  11  -3 219.543 7.20392   2
   2 -11  -3 216.886 6.66426   2
   2 -11  -3 228.704 6.37280   1
   3  11  -3 91.0987 4.13838   2
  -3 -11  -3 92.0082 3.71392   1
   3 -11   3 92.8679 3.92188   1
   3 -11  -3 85.7617 3.26674   1
   3 -11  -3 89.3542 3.88421   2
  -4 -11  -3 226.398 6.91140   1
   4 -11   3 209.472 7.17486   1
   4  11  -3 216.510 7.22238   2
   4 -11  -3 230.268 7.34489   2
   4 -11  -3 222.889 6.68927   1
   5  11  -3 139.397 5.57830   2
   5 -11   3 145.990 5.75729   1
  -5 -11  -3 136.403 5.17220   1
   5 -11  -3 150.293 5.78169   2
  -6 -11  -3 158.608 5.92997   1
   6  11  -3 173.572 6.49477   2
   6 -11   3 168.263 6.58355   1
   6 -11  -3 167.151 6.52684   2
  -7 -11  -3 32.6255 2.97704   1
   7 -11   3 37.2372 3.40821   1
   7  11  -3 37.6085 3.29995   2
   7 -11  -3 35.9210 3.40224   2
  -8 -11  -3 132.453 5.66359   1
   8  11  -3 138.501 6.13892   2
   8 -11   3 129.911 6.23013   1
   8 -11  -3 129.977 6.28082   2
  -9 -11  -3 13.5320 2.40646   1
   9 -11   3 11.1623 2.55193   1
   9 -11  -3 11.8673 2.64739   2
   0 -12   3 168.726 5.22893   1
   0 -12  -3 173.318 5.43190   1
   1 -12   3 12.5549 1.49506   1
  -1 -12  -3 9.29540 1.35230   1
   1 -12  -3 10.8891 1.34187   1
  -2 -12  -3 149.375 5.27088   1
   2 -12   3 162.614 5.47654   1
   2  12  -3 167.030 5.92510   2
   2 -12  -3 167.133 5.39269   2
   2 -12  -3 164.507 5.13343   1
  -3 -12  -3 139.670 4.96727   1
   3 -12   3 132.823 5.12055   1
   3  12  -3 142.978 5.44803   2
   3 -12  -3 143.978 4.65820   1
   3 -12  -3 148.727 5.21555   2
   4  12  -3 761.293 20.2754   2
  -4 -12  -3 824.914 19.9490   1
   4 -12   3 808.926 20.3484   1
   4 -12  -3 811.223 19.4245   1
   4 -12  -3 811.330 20.2933   2
  -5 -12  -3 12.1317 1.78706   1
   5  12  -3 14.2093 2.02772   2
   5 -12   3 17.7541 2.37010   1
   5 -12  -3 13.5016 2.04819   2
  -6 -12  -3 334.450 9.89582   1
   6 -12   3 338.460 10.5937   1
   6  12  -3 325.624 10.3321   2
   6 -12  -3 346.861 10.6029   2
   7 -12   3 129.604 5.89736   1
   7  12  -3 126.366 5.64621   2
  -7 -12  -3 124.130 5.34132   1
   7 -12  -3 122.435 5.82676   2
   8 -12   3 132.408 6.46748   1
  -8 -12  -3 147.598 5.98496   1
   8 -12  -3 149.711 6.69207   2
   9 -12   3 9.07162 2.46466   1
  -9 -12  -3 8.09810 2.18300   1
   0 -13   3 562.087 14.0078   1
   0 -13  -3 561.666 14.2335   1
  -1 -13  -3 10.8702 1.50582   1
   1 -13   3 10.0107 1.40839   1
   1 -13  -3 10.3894 1.40439   1
   2 -13   3 297.025 8.67135   1
  -2 -13  -3 304.858 8.61766   1
   2  13  -3 303.968 9.20917   2
   2 -13  -3 302.983 8.37781   1
   3  13  -3 196.999 6.80020   2
   3 -13   3 201.295 6.67005   1
  -3 -13  -3 195.986 6.38196   1
   3 -13  -3 202.304 6.11055   1
   3 -13  -3 206.169 6.56058   2
   4  13  -3 22.6932 2.34867   2
   4 -13   3 21.3754 2.37206   1
  -4 -13  -3 18.5849 1.97820   1
   4 -13  -3 26.4230 1.97593   1
   4 -13  -3 25.4542 2.52233   2
   5 -13   3 94.2622 4.68983   1
  -5 -13  -3 102.008 4.38395   1
   5  13  -3 96.0230 4.51179   2
   5 -13  -3 99.5963 4.66197   2
   6 -13   3 99.7544 5.07221   1
   6  13  -3 97.1549 4.81592   2
  -6 -13  -3 98.3906 4.64353   1
   6 -13  -3 105.007 5.01313   2
   7 -13   3 132.113 6.19035   1
  -7 -13  -3 142.082 5.72776   1
   7  13  -3 135.800 5.97769   2
   7 -13  -3 143.932 6.32194   2
   8 -13   3 52.8008 4.28687   1
  -8 -13  -3 49.2432 3.69670   1
  -9 -13  -3 34.3109 4.65135   1
   9 -13   3 33.8863 3.99282   1
   0 -14  -3 95.5565 3.80930   1
   0 -14   3 90.7277 3.58501   1
   1 -14   3 341.801 9.50990   1
  -1 -14  -3 338.768 9.53243   1
   1 -14  -3 347.534 9.45821   1
   2  14  -3 60.8585 3.51563   2
  -2 -14  -3 67.9726 3.27987   1
   2 -14   3 63.4379 3.23572   1
   2 -14  -3 64.0443 3.04178   1
  -3 -14  -3 321.101 9.16946   1
   3  14  -3 322.759 9.59198   2
   3 -14   3 314.931 9.39458   1
   3 -14  -3 306.954 8.78063   1
   4  14  -3 182.420 6.63524   2
  -4 -14  -3 199.179 6.44908   1
   4 -14   3 185.735 6.76055   1
   4 -14  -3 188.156 6.52341   2
   4 -14  -3 184.613 5.95063   1
   5 -14   3 29.5664 2.98387   1
  -5 -14  -3 27.3432 2.59529   1
   5  14  -3 23.0746 2.52680   2
   5 -14  -3 26.9069 2.76203   2
   6  14  -3 53.4621 3.70652   2
  -6 -14  -3 59.2628 3.64826   1
   6 -14   3 68.6913 4.34623   1
   6 -14  -3 62.0095 3.95842   2
   7 -14   3 141.666 6.62526   1
  -7 -14  -3 151.053 6.07812   1
  -8 -14  -3 151.346 6.30266   1
   8 -14   3 153.255 7.01902   1
   0 -15  -3 103.181 4.13255   1
   0 -15   3 102.522 3.91889   1
   1 -15   3 42.1573 2.68166   1
  -1 -15  -3 44.9204 2.73156   1
   1 -15  -3 46.9805 2.64621   1
   2 -15   3 20.4405 2.11014   1
  -2 -15  -3 17.9392 1.98478   1
   2  15  -3 20.8449 2.37286   2
   2 -15  -3 23.4276 2.05516   1
   3  15  -3 216.283 7.34691   2
   3 -15   3 220.009 7.33771   1
  -3 -15  -3 211.643 7.00284   1
   3 -15  -3 227.239 6.83454   1
  -4 -15  -3 50.7964 3.20398   1
   4 -15   3 48.1834 3.38098   1
   4  15  -3 57.1452 3.47648   2
   4 -15  -3 56.6226 2.97620   1
  -5 -15  -3 99.7549 4.48756   1
   5 -15   3 98.7140 4.96393   1
   5  15  -3 92.4980 4.57637   2
   6 -15   3 177.992 7.17959   1
  -6 -15  -3 177.911 6.53201   1
   7 -15   3 80.9835 4.99651   1
  -7 -15  -3 80.5806 4.41569   1
  -8 -15  -3 237.831 8.48829   1
   8 -15   3 235.699 9.21479   1
   0 -16   3 28.3707 3.18371   1
   0 -16  -3 29.1316 2.39290   1
  -1 -16  -3 625.687 16.1958   1
   1 -16   3 614.919 16.0922   1
   1 -16  -3 655.369 16.1734   1
  -2 -16  -3 69.8314 3.57230   1
   2  16  -3 70.4004 3.92794   2
   2 -16   3 76.8940 3.75818   1
   2 -16  -3 78.1029 3.50676   1
  -3 -16  -3 483.466 13.1949   1
   3  16  -3 476.077 13.4648   2
   3 -16   3 482.211 13.4636   1
   3 -16  -3 510.578 13.0201   1
  -4 -16  -3 103.608 4.72398   1
   4 -16   3 112.642 5.07036   1
   4  16  -3 113.602 4.95573   2
   4 -16  -3 112.756 4.48088   1
  -5 -16  -3 239.904 7.92618   1
   5 -16   3 231.490 8.33293   1
  -6 -16  -3 283.445 8.98847   1
   6 -16   3 272.424 9.61280   1
   7 -16   3 172.564 7.50308   1
  -7 -16  -3 181.320 6.87319   1
   0 -17  -3 196.506 6.53005   1
   1 -17   3 54.6137 3.16477   1
  -1 -17  -3 59.2835 3.34287   1
   1 -17  -3 61.3062 3.20344   1
   2  17  -3 7.15959 1.76456   2
  -2 -17  -3 10.8697 1.76436   1
   2 -17   3 9.48302 1.70278   1
   2 -17  -3 11.1374 1.69900   1
   3 -17   3 16.3707 2.20272   1
   3  17  -3 15.9691 2.15799   2
  -3 -17  -3 14.5036 1.98826   1
   3 -17  -3 12.8885 1.81044   1
  -4 -17  -3 307.151 9.40271   1
   4 -17   3 293.082 9.73838   1
   4 -17  -3 320.529 9.20918   1
   5 -17   3 34.5678 3.37614   1
  -5 -17  -3 37.9483 3.26393   1
  -6 -17  -3 297.446 9.45024   1
   6 -17   3 282.691 9.99093   1
  -7 -17  -3 92.0230 5.38594   1
   7 -17   3 92.1664 5.62357   1
   0 -18  -3 86.9851 4.06023   1
  -1 -18  -3 15.6799 2.01157   1
   1 -18   3 15.9199 1.96651   1
   1 -18  -3 20.9443 2.25144   1
   2 -18   3 97.5266 4.46623   1
  -2 -18  -3 95.6756 4.40899   1
   2  18  -3 100.318 4.75096   2
   2 -18  -3 101.027 4.30430   1
   3 -18   3 0.14418 1.32481   1
  -3 -18  -3 0.50940 1.25948   1
   3 -18  -3 3.82549 1.33087   1
   4 -18   3 117.291 5.46633   1
  -4 -18  -3 121.552 5.17353   1
   4 -18  -3 118.416 4.92025   1
   5 -18   3 203.655 7.94514   1
  -5 -18  -3 211.418 7.49864   1
   6 -18   3 334.098 11.3033   1
  -6 -18  -3 349.693 10.6992   1
   0 -19  -3 176.144 6.27124   1
   1 -19   3 17.3508 2.12452   1
  -1 -19  -3 17.7017 2.18381   1
   1 -19  -3 17.8885 2.16151   1
   2 -19   3 129.794 5.52665   1
  -2 -19  -3 138.941 5.50788   1
   2 -19  -3 144.658 5.45645   1
  -3 -19  -3 20.2406 2.34987   1
   3 -19   3 20.0644 2.51459   1
   3 -19  -3 19.5786 2.27541   1
   4 -19   3 64.6689 4.20999   1
  -4 -19  -3 70.5807 4.07684   1
   4 -19  -3 71.4896 3.84961   1
   5 -19   3 67.4911 4.66186   1
  -5 -19  -3 70.2844 4.17543   1
   6 -19   3 210.835 8.48730   1
   0 -20  -3 204.833 7.11438   1
  -1 -20  -3 209.011 7.12957   1
   1 -20  -3 195.805 6.90573   1
  -2 -20  -3 253.421 8.37694   1
   2 -20   3 251.894 8.43831   1
   2 -20  -3 255.272 8.19611   1
  -3 -20  -3 278.698 9.01351   1
   3 -20   3 261.424 9.07052   1
   3 -20  -3 294.567 8.94313   1
   4 -20   3 18.5066 2.69254   1
  -4 -20  -3 11.5298 2.14638   1
   4 -20  -3 19.6516 2.37749   1
   5 -20   3 104.414 5.70461   1
   0 -21  -3 2.78128 1.39354   1
  -1 -21  -3 33.0765 2.90382   1
   1 -21  -3 34.4018 2.92981   1
  -2 -21  -3 23.4185 2.56417   1
   2 -21   3 26.6766 2.86240   1
   2 -21  -3 30.0009 2.79008   1
   3 -21   3 62.0073 4.17243   1
  -3 -21  -3 65.6975 3.98669   1
   3 -21  -3 60.9959 3.81529   1
   4 -21   3 2.40980 1.86406   1
   4 -21  -3 7.16386 1.80800   1
   0 -22  -3 75.8617 4.18331   1
  -1 -22  -3 122.207 5.34535   1
   1 -22  -3 119.648 5.31787   1
  -2 -22  -3 5.29038 2.23295   1
   2 -22   3 8.29264 2.19235   1
   2 -22  -3 9.63488 1.97872   1
   3 -22   3 192.362 7.63688   1
   3 -22  -3 210.328 7.46799   1
   4 -22  -3 56.4693 4.89843   1
   0   0  -4 856.824 21.0052   2
   1   0  -4 20.6508 2.05562   2
  -1   0  -4 17.7985 1.88719   2
   2   0  -4 15.7532 1.99264   2
  -2   0  -4 15.2271 1.72354   2
   2   0   4 13.3756 1.34966   1
   3   0   4 175.063 5.38003   1
   3   0  -4 166.239 6.11014   2
   4   0  -4 4.49634 1.44998   2
   4   0   4 0.18558 1.01223   1
   5   0   4 810.666 20.1769   1
   5   0  -4 817.484 21.1702   2
   6   0  -4 85.6909 4.84432   2
   6   0   4 95.3804 4.38375   1
   7   0  -4 185.953 7.60289   2
   7   0   4 196.913 6.91322   1
   8   0   4 171.713 6.69629   1
   8   0  -4 179.641 7.58001   2
   9   0   4 643.394 17.5090   1
   9   0  -4 622.689 18.5633   2
   0  -1  -4 945.161 23.2364   2
   0   1  -4 980.562 23.4518   2
   1   1  -4 26.8267 2.24280   2
  -1  -1  -4 24.3386 2.09059   2
  -1   1  -4 26.1761 2.23062   2
   1  -1  -4 28.1068 2.23867   2
  -2  -1  -4 569.505 14.0188   1
   2   1  -4 570.030 15.0577   2
  -2  -1  -4 571.514 14.5433   2
   2  -1   4 588.213 14.0365   1
   2  -1  -4 571.079 15.0032   2
   3  -1   4 80.2055 3.29756   1
   3   1  -4 82.6927 4.00470   2
   3  -1  -4 83.3742 3.98533   2
   4   1  -4 590.318 15.8711   2
   4  -1   4 598.227 14.9069   1
   4  -1  -4 566.183 15.6768   2
   4   1   4 586.931 14.7839   1
   5   1  -4 39.1586 3.13008   2
   5  -1   4 40.9596 2.84674   1
   5   1   4 38.1654 2.67181   1
   5  -1  -4 42.6229 3.27199   2
   6  -1   4 626.422 16.3751   1
   6   1  -4 631.569 17.2854   2
   6   1   4 625.347 16.2951   1
   6  -1  -4 613.811 17.2312   2
   7  -1   4 148.611 5.98026   1
   7   1  -4 152.801 6.64521   2
   7  -1  -4 147.201 6.59120   2
   7   1   4 153.850 5.96668   1
   8  -1   4 6.52093 1.93544   1
   8   1  -4 5.13952 2.02696   2
   8   1   4 3.42223 1.69564   1
   8  -1  -4 4.31185 2.05856   2
   9   1  -4 235.905 9.38444   2
   9  -1   4 236.050 8.62839   1
   9   1   4 239.947 8.51820   1
   9  -1  -4 241.952 9.47045   2
   0   2  -4 93.3104 4.01347   2
   0  -2  -4 95.5925 3.85828   2
  -1  -2  -4 64.2920 2.59456   1
  -1  -2  -4 59.6532 2.93865   2
   1   2  -4 62.0535 3.26733   2
  -1   2  -4 60.4001 3.15611   2
   1  -2  -4 59.7304 3.14477   2
  -2  -2  -4 85.1990 3.15488   1
  -2  -2  -4 86.7175 3.54498   2
   2   2  -4 85.0474 3.91426   2
   2  -2   4 83.3164 3.14902   1
   2  -2  -4 77.3489 3.76750   2
  -3  -2  -4 44.2556 2.45199   2
   3  -2   4 38.2292 2.32107   1
  -3  -2  -4 41.3432 2.38833   1
   3   2  -4 45.5381 3.00420   2
   3  -2  -4 40.5352 2.87452   2
   4   2  -4 233.152 8.00683   2
   4  -2   4 251.740 7.34392   1
   4  -2  -4 248.142 8.08915   2
   5  -2   4 166.181 5.86197   1
   5   2  -4 165.884 6.49951   2
   5   2   4 166.779 5.76143   1
   5  -2  -4 170.065 6.52149   2
   6  -2   4 41.9399 3.05348   1
   6   2  -4 40.7842 3.45171   2
   6  -2  -4 40.8695 3.43822   2
   6   2   4 38.9338 2.87333   1
   7  -2   4 17.3480 2.37636   1
   7   2  -4 12.2824 2.37066   2
   7  -2  -4 10.0892 2.26197   2
   7   2   4 12.0753 2.04482   1
   8   2  -4 61.2265 4.61162   2
   8  -2   4 68.3721 4.14230   1
   8  -2  -4 62.3596 4.67227   2
   8   2   4 59.9619 3.89369   1
   9   2  -4 38.2519 4.13215   2
   9  -2   4 38.9186 3.79119   1
   9  -2  -4 46.2355 4.28402   2
   9   2   4 42.5859 3.65195   1
   0   3  -4 8.22349 1.55253   2
   0  -3  -4 7.98183 1.35178   2
   1   3  -4 800.186 19.9577   2
  -1  -3  -4 819.969 18.7367   1
  -1  -3  -4 781.717 19.3271   2
   1  -3  -4 779.099 19.6345   2
  -1   3  -4 792.764 19.7958   2
   2  -3   4 1.91515 0.84874   1
  -2  -3  -4 1.48574 0.82037   1
  -2  -3  -4 2.23569 0.92421   2
   2   3  -4 1.53531 1.13659   2
   2  -3  -4 1.29896 1.05521   2
   3   3  -4 746.014 18.9123   2
  -3  -3  -4 734.578 17.8412   1
   3  -3   4 734.796 17.9294   1
  -3  -3  -4 746.718 17.9164   2
   3  -3  -4 704.153 18.7064   2
   4  -3   4 91.3544 3.88994   1
  -4  -3  -4 91.0961 3.81530   1
   4   3  -4 96.5057 4.57109   2
   4  -3  -4 91.8217 4.45053   2
   5  -3   4 236.446 7.44748   1
  -5  -3  -4 228.434 7.26841   1
   5  -3  -4 233.289 8.09560   2
   6   3  -4 11.8298 2.31253   2
   6  -3   4 11.0448 2.00412   1
   6  -3  -4 13.7356 2.36731   2
   7   3  -4 303.332 10.2856   2
   7  -3   4 295.148 9.48788   1
   7  -3  -4 304.946 10.3103   2
   8   3  -4 36.0152 3.81416   2
   8  -3   4 30.3757 3.11106   1
   8  -3  -4 24.5841 3.36400   2
   9   3  -4 294.636 10.8058   2
   9  -3   4 307.369 10.2164   1
   9  -3  -4 294.974 10.9047   2
   0   4  -4 13.4578 1.89391   2
   0  -4  -4 14.5356 1.66152   2
  -1  -4  -4 7.16398 1.00375   1
  -1  -4  -4 5.61335 1.16133   2
   1   4  -4 7.00132 1.53421   2
   1  -4  -4 5.90345 1.27718   2
   2   4  -4 225.720 7.42000   2
   2  -4   4 230.897 6.52676   1
  -2  -4  -4 231.970 6.69289   2
  -2  -4  -4 230.644 6.44898   1
   2  -4  -4 220.463 7.24793   2
   3  -4   4 111.932 4.22699   1
  -3  -4  -4 113.895 4.16560   1
  -3  -4  -4 119.756 4.14506   2
   3   4  -4 118.522 4.99462   2
   3  -4  -4 119.541 4.87081   2
  -4  -4  -4 42.3766 2.68151   1
   4   4  -4 43.9086 3.23737   2
   4  -4   4 44.0495 2.82379   1
   4  -4  -4 52.4405 3.30308   2
   5   4  -4 48.2901 3.51884   2
  -5  -4  -4 47.5858 2.91960   1
   5  -4   4 49.4756 3.09941   1
   5  -4  -4 46.6475 3.41369   2
   6  -4   4 216.761 7.38252   1
   6   4  -4 212.833 7.89163   2
  -6  -4  -4 216.724 7.13376   1
   6  -4  -4 210.041 7.92778   2
   7   4  -4 58.7053 4.23393   2
   7  -4   4 64.1570 3.93566   1
  -7  -4  -4 62.3366 3.76969   1
   7  -4  -4 60.9067 4.32305   2
   8  -4   4 291.262 9.67349   1
  -8  -4  -4 294.714 9.52649   1
   8   4  -4 289.429 10.2893   2
   8  -4  -4 283.990 10.3083   2
  -9  -4  -4 70.8564 4.45891   1
   9  -4   4 61.5913 4.40276   1
   9   4  -4 71.1884 5.02980   2
   9  -4  -4 67.2206 5.12597   2
   0  -5  -4 502.197 13.0744   2
   0   5  -4 511.115 13.6656   2
   1   5  -4 43.6670 2.93668   2
  -1  -5  -4 38.4093 2.31720   2
  -1  -5  -4 41.9930 2.11855   1
   1  -5  -4 38.1324 2.58565   2
   2   5  -4 640.385 16.9063   2
   2  -5   4 665.512 15.9530   1
  -2  -5  -4 644.951 15.8912   2
  -2  -5  -4 646.937 15.7366   1
   2  -5  -4 635.289 16.5836   2
   3   5  -4 278.214 8.77115   2
   3  -5   4 275.299 7.93331   1
  -3  -5  -4 278.629 7.80629   1
   3  -5  -4 277.480 8.62526   2
  -4  -5  -4 420.224 11.2766   1
   4  -5   4 413.044 11.4179   1
   4   5  -4 432.053 12.3113   2
   4  -5  -4 421.662 12.1677   2
  -5  -5  -4 216.674 7.07961   1
   5   5  -4 220.232 8.00304   2
   5  -5   4 230.814 7.37732   1
   5  -5  -4 237.971 8.09306   2
   6  -5   4 201.796 7.01084   1
   6   5  -4 195.309 7.49520   2
  -6  -5  -4 190.922 6.69580   1
   6  -5  -4 202.411 7.63803   2
   7   5  -4 78.0617 4.74755   2
  -7  -5  -4 75.5838 4.20143   1
   7  -5   4 80.1428 4.39875   1
   7  -5  -4 81.3376 4.92234   2
  -8  -5  -4 174.315 6.70957   1
   8  -5   4 167.887 6.87863   1
   8   5  -4 167.784 7.41672   2
   8  -5  -4 175.840 7.63138   2
  -9  -5  -4 95.5150 5.08434   1
   9  -5   4 95.7188 5.39021   1
   9   5  -4 86.0091 5.53148   2
   9  -5  -4 103.328 5.97053   2
   0   6  -4 47.7336 3.09475   2
   0  -6  -4 53.9916 2.81896   2
  -1  -6  -4 85.4534 3.16248   1
   1   6  -4 78.7929 3.97037   2
  -1  -6  -4 81.6299 3.38642   2
   1  -6  -4 83.7631 3.66882   2
  -2  -6  -4 147.547 4.69964   1
   2   6  -4 138.929 5.58701   2
   2  -6   4 149.827 5.73540   1
   2  -6  -4 149.448 5.44164   2
   3  -6   4 225.768 6.78292   1
  -3  -6  -4 211.114 6.50514   1
   3   6  -4 219.967 7.50872   2
   3  -6  -4 221.691 7.35221   2
   4   6  -4 28.8759 2.89430   2
  -4  -6  -4 22.7239 2.12439   1
   4  -6   4 26.0140 2.43128   1
   4  -6  -4 29.1044 2.70896   2
  -5  -6  -4 163.852 5.84362   1
   5   6  -4 170.851 6.76129   2
   5  -6   4 177.883 6.27286   1
   5  -6  -4 169.731 6.67774   2
   6  -6   4 129.142 5.32226   1
  -6  -6  -4 119.048 4.96525   1
   6   6  -4 119.717 5.67206   2
   6  -6  -4 117.224 5.72637   2
   7  -6   4 235.645 8.31176   1
  -7  -6  -4 248.829 8.14522   1
   7   6  -4 250.889 9.05369   2
   7  -6  -4 245.469 9.04994   2
   8  -6   4 25.5342 3.10961   1
  -8  -6  -4 28.9555 2.99047   1
   8   6  -4 32.8454 3.62554   2
   8  -6  -4 29.2445 3.59513   2
  -9  -6  -4 199.118 7.59496   1
   9  -6   4 198.049 7.92056   1
   9   6  -4 193.706 8.45610   2
   9  -6  -4 201.364 8.63490   2
   0   7  -4 1337.92 33.4617   2
   0  -7  -4 1460.69 32.9210   2
  -1  -7  -4 28.2101 1.90909   1
   1   7  -4 30.0103 2.69060   2
  -1  -7  -4 31.8573 2.61793   2
   1  -7  -4 34.0091 2.40211   2
  -2  -7  -4 589.767 14.6035   1
   2   7  -4 564.083 15.7245   2
   2  -7  -4 613.104 15.4716   2
   3  -7   4 0.57493 1.08400   1
   3   7  -4 -0.5879 1.14501   2
  -3  -7  -4 0.13175 0.93247   1
   3  -7  -4 0.63715 1.16973   2
  -4  -7  -4 284.085 8.28979   1
   4   7  -4 285.645 9.23937   2
   4  -7   4 283.345 8.59308   1
   4  -7  -4 293.035 9.21748   2
  -5  -7  -4 193.464 6.38140   1
   5  -7   4 195.886 6.74809   1
   5   7  -4 180.697 7.10513   2
   5  -7  -4 191.179 7.24600   2
   6   7  -4 317.164 10.3325   2
   6  -7   4 310.153 9.71480   1
  -6  -7  -4 311.001 9.32225   1
   6  -7  -4 298.968 10.2096   2
  -7  -7  -4 39.0475 3.21304   1
   7   7  -4 36.1967 3.58489   2
   7  -7   4 34.1622 3.26947   1
   7  -7  -4 40.2530 3.85635   2
   8   7  -4 153.078 7.04128   2
   8  -7   4 153.458 6.60585   1
  -8  -7  -4 159.569 6.45938   1
   8  -7  -4 149.444 7.06491   2
   9   7  -4 26.1687 3.57014   2
  -9  -7  -4 23.0340 2.95271   1
   9  -7   4 25.4253 3.20198   1
   9  -7  -4 25.2320 3.69261   2
   0  -8  -4 211.725 6.57589   2
   0  -8  -4 216.484 6.53824   1
   0   8  -4 208.935 7.22020   2
   1   8  -4 162.700 6.17435   2
  -1  -8  -4 169.146 5.15941   1
   1  -8  -4 158.881 5.58928   2
  -2  -8  -4 52.2283 2.64965   1
   2   8  -4 45.3152 3.25708   2
   2  -8  -4 53.1803 3.12680   2
   3  -8   4 29.0893 2.42862   1
  -3  -8  -4 28.4688 2.22544   1
   3   8  -4 31.3901 2.87372   2
   3  -8  -4 29.8531 2.57953   2
  -4  -8  -4 5.77365 1.36189   1
   4  -8   4 4.67306 1.42396   1
   4   8  -4 5.06182 1.71275   2
   4  -8  -4 4.68308 1.54568   2
  -5  -8  -4 30.0496 2.55570   1
   5  -8   4 27.4703 2.69892   1
   5   8  -4 26.2934 2.95408   2
   5  -8  -4 32.0074 3.03745   2
  -6  -8  -4 149.105 5.62993   1
   6   8  -4 132.934 6.24694   2
   6  -8   4 144.145 6.02298   1
   6  -8  -4 155.286 6.51484   2
   7  -8   4 9.93178 2.23170   1
   7   8  -4 7.32200 2.15407   2
  -7  -8  -4 8.68375 1.87706   1
   7  -8  -4 7.28278 2.16431   2
   8  -8   4 80.6974 4.82154   1
  -8  -8  -4 83.1717 4.54081   1
   8   8  -4 74.7338 5.07699   2
   8  -8  -4 68.5927 4.91782   2
   9  -8   4 56.3753 4.52094   1
   9   8  -4 55.5904 4.75101   2
  -9  -8  -4 60.5996 6.03215   1
   9  -8  -4 60.6613 5.12592   2
   0  -9  -4 9.91729 1.29530   1
   1   9  -4 563.763 15.2958   2
  -1  -9  -4 561.268 14.0070   1
   1  -9  -4 553.192 14.5016   2
  -2  -9  -4 229.062 6.80451   1
   2   9  -4 231.670 7.85959   2
   2  -9  -4 231.832 7.41743   2
  -3  -9  -4 796.363 19.6836   1
   3   9  -4 807.748 20.8639   2
   3  -9   4 799.879 19.9823   1
   3  -9  -4 814.517 20.5346   2
   4   9  -4 4.00616 1.60691   2
   4  -9   4 3.38707 1.40471   1
  -4  -9  -4 3.40641 1.28097   1
   4  -9  -4 5.30710 1.63407   2
   5   9  -4 266.100 9.23111   2
  -5  -9  -4 271.012 8.28607   1
   5  -9   4 268.518 8.69752   1
   5  -9  -4 286.876 9.31523   2
   6   9  -4 67.5636 4.33308   2
   6  -9   4 57.1192 3.99908   1
  -6  -9  -4 57.8761 3.57348   1
   6  -9  -4 67.1239 4.27516   2
   7  -9   4 320.551 10.6614   1
   7   9  -4 324.154 11.1196   2
  -7  -9  -4 340.709 10.2344   1
   7  -9  -4 356.708 11.4558   2
   8  -9   4 39.2598 3.79920   1
  -8  -9  -4 39.8146 3.47838   1
   8   9  -4 41.9340 4.17605   2
   8  -9  -4 42.2685 4.08596   2
   9  -9   4 135.548 9.00456   1
   9   9  -4 115.876 6.48434   2
   0 -10  -4 12.9061 1.49470   1
  -1 -10  -4 186.096 5.78476   1
   1  10  -4 184.504 6.86003   2
  -2 -10  -4 286.243 8.12996   1
   2  10  -4 276.735 9.15927   2
   2 -10  -4 291.999 8.68975   2
  -3 -10  -4 40.2418 2.63852   1
   3 -10   4 40.3747 2.78654   1
   3  10  -4 39.1472 3.20023   2
   3 -10  -4 36.2814 2.91516   2
   4 -10   4 204.551 7.01645   1
  -4 -10  -4 201.505 6.65845   1
   4  10  -4 213.991 7.63603   2
   4 -10  -4 208.358 7.40301   2
  -5 -10  -4 34.4223 2.73149   1
   5  10  -4 28.8811 3.09998   2
   5 -10   4 35.8375 3.02505   1
   5 -10  -4 33.6484 3.24821   2
   6 -10   4 292.719 9.60301   1
  -6 -10  -4 291.195 9.03484   1
   6  10  -4 280.734 9.99179   2
   6 -10  -4 315.629 10.2213   2
   7  10  -4 18.4810 2.77781   2
  -7 -10  -4 17.3198 2.42658   1
   7 -10   4 18.9490 2.86715   1
   7 -10  -4 19.5328 2.97963   2
   8  10  -4 222.401 8.87868   2
  -8 -10  -4 224.205 7.92945   1
   8 -10   4 218.167 8.45283   1
   8 -10  -4 211.644 8.77955   2
   9  10  -4 65.3753 5.30466   2
   0 -11  -4 185.406 5.78674   1
   1  11  -4 353.435 10.6830   2
  -1 -11  -4 337.015 9.42021   1
  -2 -11  -4 204.498 6.40696   1
   2  11  -4 201.627 7.40223   2
   3 -11   4 353.361 10.6308   1
  -3 -11  -4 356.716 10.0465   1
   3  11  -4 363.676 11.1614   2
   3 -11  -4 375.671 10.7496   2
  -4 -11  -4 229.174 7.28896   1
   4  11  -4 219.340 8.02320   2
   4 -11   4 222.638 7.57261   1
   4 -11  -4 238.570 7.95984   2
   5  11  -4 45.2103 3.59696   2
   5 -11   4 46.7721 3.37650   1
  -5 -11  -4 45.5852 3.06695   1
   5 -11  -4 41.3208 3.50703   2
  -6 -11  -4 267.071 8.39585   1
   6 -11   4 260.985 8.96755   1
   6  11  -4 260.681 9.36587   2
   6 -11  -4 252.765 9.17424   2
   7  11  -4 55.5035 4.35276   2
  -7 -11  -4 60.7447 3.95302   1
   7 -11   4 48.7646 4.11324   1
   7 -11  -4 61.5350 4.50869   2
   8  11  -4 106.683 6.02285   2
  -8 -11  -4 103.596 5.33551   1
   8 -11   4 111.161 5.87726   1
   8 -11  -4 109.059 6.05893   2
   0 -12  -4 59.0593 2.97184   1
   1  12  -4 3.13117 1.59699   2
  -1 -12  -4 3.05771 1.12807   1
   2  12  -4 25.9736 2.79668   2
  -2 -12  -4 23.6609 2.16356   1
  -3 -12  -4 98.7702 4.21931   1
   3  12  -4 100.601 4.95622   2
   4  12  -4 72.3485 4.25087   2
  -4 -12  -4 64.3515 3.47484   1
   4 -12   4 70.7582 3.92537   1
   4 -12  -4 68.6709 4.03490   2
  -5 -12  -4 90.0517 4.27716   1
   5 -12   4 91.5034 4.68711   1
   5  12  -4 89.6253 4.96837   2
   5 -12  -4 88.1745 4.81147   2
   6 -12   4 5.12670 1.93167   1
   6  12  -4 6.88801 2.05907   2
  -6 -12  -4 4.89426 1.72439   1
   6 -12  -4 7.40228 2.07935   2
   7  12  -4 123.607 6.14261   2
  -7 -12  -4 120.743 5.42136   1
   7 -12   4 120.021 5.98891   1
   7 -12  -4 121.132 6.18405   2
   8  12  -4 68.7696 4.99120   2
   8 -12   4 67.8991 4.82752   1
   8 -12  -4 70.6522 5.01407   2
   0 -13  -4 314.621 8.93209   1
  -1 -13  -4 120.354 4.59382   1
   1  13  -4 119.288 5.44149   2
  -2 -13  -4 474.568 12.6009   1
   2  13  -4 467.468 13.6195   2
  -3 -13  -4 28.2531 2.58493   1
   3  13  -4 28.7208 3.01090   2
   4  13  -4 190.716 7.49526   2
   4 -13   4 213.161 7.25356   1
  -4 -13  -4 199.891 6.76901   1
  -5 -13  -4 45.2521 3.12974   1
   5 -13   4 35.6086 3.22717   1
   5  13  -4 37.6637 3.53556   2
   5 -13  -4 45.8008 3.57744   2
  -6 -13  -4 168.283 6.51610   1
   6  13  -4 162.588 7.09321   2
   6 -13   4 178.015 7.09672   1
   6 -13  -4 172.647 7.14449   2
  -7 -13  -4 69.7830 4.28826   1
   7 -13   4 70.8355 4.78479   1
   7  13  -4 71.4223 4.81801   2
   7 -13  -4 84.2156 5.16955   2
   8 -13  -4 115.063 7.74583   2
   0 -14  -4 18.9001 1.98586   1
  -1 -14  -4 37.3119 2.55454   1
   1  14  -4 32.5229 3.27787   2
   2  14  -4 122.621 5.66047   2
  -2 -14  -4 131.948 5.00310   1
  -3 -14  -4 20.5356 2.20355   1
   3  14  -4 26.6874 2.96818   2
  -4 -14  -4 158.022 5.90581   1
   4  14  -4 161.473 6.64071   2
   4 -14   4 163.868 6.38116   1
   5 -14   4 50.1029 3.65793   1
   5  14  -4 48.8512 3.90834   2
  -5 -14  -4 48.4053 3.31914   1
  -6 -14  -4 7.14567 1.86319   1
   6 -14   4 0.67044 1.76513   1
   6  14  -4 2.65488 1.81836   2
   6 -14  -4 5.50311 2.21092   2
  -7 -14  -4 8.83301 3.05143   1
   7  14  -4 9.09036 2.24371   2
   7 -14   4 11.2523 2.57420   1
   7 -14  -4 10.2041 2.43399   2
   0 -15  -4 0.83097 1.05580   1
  -1 -15  -4 467.804 12.5499   1
   1  15  -4 453.040 13.4665   2
  -2 -15  -4 26.1372 2.49807   1
   2  15  -4 27.1305 3.09587   2
  -3 -15  -4 180.619 6.47476   1
   3  15  -4 190.473 7.32419   2
   4  15  -4 21.9113 2.80005   2
   4 -15   4 22.5057 3.58301   1
  -4 -15  -4 21.5199 2.43170   1
  -5 -15  -4 412.663 11.8294   1
   5 -15   4 400.383 12.3283   1
   5  15  -4 409.578 12.6738   2
   6  15  -4 128.595 6.27278   2
  -6 -15  -4 125.583 5.63023   1
   6 -15   4 134.588 6.17518   1
   7 -15   4 99.2055 5.98570   1
   0 -16  -4 77.2198 3.79347   1
  -1 -16  -4 121.146 4.85627   1
   1  16  -4 107.843 5.40986   2
  -2 -16  -4 22.1741 2.34131   1
   2  16  -4 21.2109 2.79459   2
   3  16  -4 5.82147 1.87633   2
  -3 -16  -4 4.25114 1.56340   1
  -4 -16  -4 169.616 6.31144   1
   4  16  -4 164.208 6.83589   2
  -5 -16  -4 22.0980 2.65169   1
   5 -16   4 21.1565 2.87359   1
   5  16  -4 18.7794 2.73049   2
   6 -16   4 221.760 8.43264   1
   0 -17  -4 21.7586 2.33893   1
  -1 -17  -4 180.220 6.37629   1
   1  17  -4 181.757 7.25586   2
  -2 -17  -4 177.615 6.34561   1
   2  17  -4 166.939 6.95484   2
   3  17  -4 296.615 9.93508   2
  -3 -17  -4 289.741 9.14832   1
   4  17  -4 101.919 5.27770   2
  -4 -17  -4 92.9770 4.72156   1
   5 -17   4 88.2669 5.10714   1
  -5 -17  -4 84.1154 4.57799   1
   6 -17   4 12.9028 2.84001   1
   0 -18  -4 72.7756 3.84755   1
   1  18  -4 20.4152 2.84059   2
  -1 -18  -4 23.9511 2.51564   1
   2  18  -4 51.9661 4.01234   2
  -2 -18  -4 54.6635 3.47438   1
  -3 -18  -4 10.8831 2.02094   1
   3  18  -4 11.5427 2.33473   2
  -4 -18  -4 34.3715 3.11084   1
   0 -19  -4 286.119 8.98658   1
   1  19  -4 112.818 5.64044   2
  -1 -19  -4 109.710 4.95825   1
   2  19  -4 136.806 6.25761   2
  -2 -19  -4 138.721 5.65968   1
  -3 -19  -4 83.0624 4.51515   1
   0 -20  -4 8.12782 1.84096   1
   0  20  -4 6.58762 2.07773   2
  -1 -20  -4 47.6778 3.46429   1
   1  20  -4 44.1623 3.78861   2
  -2 -20  -4 53.8130 5.22209   1
   2  20  -4 42.0188 5.27457   2
   0   0  -5 142.209 5.60991   2
   1   0  -5 1.72768 1.34921   2
  -1   0  -5 0.38514 1.21599   2
  -2   0  -5 567.391 14.8378   2
   2   0  -5 541.126 15.2356   2
  -3   0  -5 8.24211 1.74926   2
   3   0  -5 9.38309 1.99315   2
   4   0  -5 564.544 15.9682   2
  -4   0  -5 555.342 14.8559   2
   5   0  -5 0.54609 1.41465   2
   6   0  -5 412.258 13.2693   2
   6   0   5 419.275 11.8314   1
   7   0  -5 0.09652 1.79551   2
   7   0   5 -0.1409 1.48648   1
   8   0   5 31.8089 3.27996   1
   0  -1  -5 19.6841 2.27002   2
   0   1  -5 22.1018 2.43736   2
  -1  -1  -5 56.1489 3.40312   2
   1   1  -5 67.2770 3.78791   2
  -1   1  -5 63.4094 3.58582   2
   1  -1  -5 59.4634 3.62570   2
  -2  -1  -5 33.5327 2.76002   2
   2   1  -5 34.6791 3.04550   2
  -2   1  -5 36.2392 2.87396   2
   2  -1  -5 34.1831 3.04246   2
   3   1  -5 13.4242 2.30437   2
  -3  -1  -5 16.7663 2.11676   2
   3  -1  -5 9.55745 2.04160   2
  -3   1  -5 11.0717 1.88929   2
   4   1  -5 14.9614 2.47732   2
  -4  -1  -5 19.6760 2.25436   2
   4  -1  -5 13.6083 2.24956   2
   5   1  -5 55.5447 4.05320   2
  -5  -1  -5 50.4809 3.38614   1
   5  -1  -5 53.1246 4.05466   2
  -6  -1  -5 12.1014 2.06594   1
   6   1  -5 12.2310 2.56621   2
   6  -1   5 11.2265 2.04339   1
   6  -1  -5 12.9054 2.70412   2
   7  -1   5 70.4724 4.13522   1
   7   1  -5 80.8335 5.30562   2
   7  -1  -5 68.6794 5.05891   2
   8  -1   5 49.2313 3.91753   1
   0   2  -5 2.00447 1.38491   2
   0  -2  -5 1.22816 1.24440   2
   1   2  -5 668.726 17.5912   2
  -1  -2  -5 641.756 16.9333   2
  -1   2  -5 658.326 17.3505   2
   1  -2  -5 662.050 17.3317   2
  -2  -2  -5 241.794 7.65136   2
   2   2  -5 241.757 8.36539   2
  -2   2  -5 246.691 8.07044   2
   2  -2  -5 240.324 8.16368   2
  -3  -2  -5 203.821 6.76059   2
   3   2  -5 207.119 7.74400   2
   3  -2  -5 208.112 7.63566   2
  -3   2  -5 206.695 7.14436   2
   4   2  -5 56.8719 4.03089   2
   4  -2  -5 50.6295 3.76177   2
   5   2  -5 54.2672 4.06275   2
  -5  -2  -5 51.6370 3.24851   1
   5  -2  -5 50.6484 3.97030   2
   6  -2   5 28.2846 2.79160   1
   6   2  -5 26.8692 3.39052   2
  -6  -2  -5 28.0391 2.70779   1
   6  -2  -5 25.4193 3.29719   2
   7   2  -5 134.882 6.87583   2
   7  -2   5 137.706 5.89863   1
  -7  -2  -5 146.739 5.92952   1
   7  -2  -5 149.192 7.12007   2
  -8  -2  -5 76.2010 4.55481   1
   8  -2   5 75.2029 4.50715   1
   0   3  -5 64.2887 3.81831   2
   0  -3  -5 58.9597 3.43882   2
   1   3  -5 92.9412 4.74120   2
  -1  -3  -5 97.2079 4.28102   2
   1  -3  -5 99.3340 4.57330   2
  -1   3  -5 95.5066 4.58100   2
   2   3  -5 28.9966 2.94692   2
  -2  -3  -5 31.9392 2.53479   2
  -2   3  -5 31.8392 3.00504   2
   2  -3  -5 36.0996 3.05524   2
   3   3  -5 158.379 6.48232   2
   3  -3  -5 149.391 6.18811   2
   4   3  -5 204.819 7.93238   2
   4  -3  -5 203.753 7.74831   2
   5   3  -5 61.2724 4.38606   2
  -5  -3  -5 62.4335 3.51518   1
   5  -3  -5 64.8715 4.48222   2
   6  -3   5 196.512 7.15128   1
  -6  -3  -5 191.812 6.76715   1
   6   3  -5 179.754 7.87389   2
   6  -3  -5 196.150 7.99622   2
   7   3  -5 4.07932 2.25345   2
  -7  -3  -5 5.03602 1.84606   1
   7  -3   5 6.24831 1.86599   1
   7  -3  -5 4.30686 2.22870   2
   8  -3   5 230.190 8.21381   1
  -8  -3  -5 218.921 8.18453   1
   0   4  -5 2.79644 1.52694   2
   0  -4  -5 1.37780 1.21639   2
   1   4  -5 552.314 15.4749   2
  -1  -4  -5 562.199 14.7116   2
  -1   4  -5 559.719 15.3599   2
   1  -4  -5 557.321 15.0875   2
   2   4  -5 14.4544 2.25601   2
  -2   4  -5 18.7479 2.32229   2
   2  -4  -5 22.8832 2.61766   2
   3   4  -5 199.958 7.79663   2
   3  -4  -5 231.690 7.90065   2
   4   4  -5 253.684 9.10756   2
   4  -4  -5 255.102 8.96263   2
   5   4  -5 574.264 16.6808   2
  -5  -4  -5 568.631 14.9635   1
   5  -4  -5 566.290 16.4424   2
   6   4  -5 94.4228 5.53959   2
  -6  -4  -5 99.0517 4.67098   1
   6  -4  -5 100.948 5.66111   2
   7   4  -5 82.0596 5.56462   2
  -7  -4  -5 75.8862 4.39394   1
   7  -4   5 86.7862 4.56497   1
   7  -4  -5 73.3415 5.22474   2
   8  -4   5 31.7881 3.34038   1
  -8  -4  -5 25.0952 3.31024   1
   0   5  -5 11.6275 2.16178   2
   0  -5  -5 6.57470 1.57813   2
   1   5  -5 53.6428 3.69824   2
   1  -5  -5 50.8243 3.31516   2
  -1   5  -5 46.5314 3.50080   2
   2   5  -5 14.6467 2.41542   2
  -2   5  -5 15.9872 2.32167   2
   2  -5  -5 15.0840 2.17018   2
   3   5  -5 62.3720 4.21365   2
   3  -5  -5 77.7417 4.27640   2
   4   5  -5 168.520 7.04040   2
   4  -5  -5 152.918 6.59085   2
   5   5  -5 16.8387 2.71144   2
  -5  -5  -5 18.4934 2.16166   1
   5  -5  -5 24.7213 3.17966   2
  -6  -5  -5 13.2992 2.12543   1
   6   5  -5 15.5579 2.66257   2
   6  -5  -5 22.7719 3.25317   2
   7   5  -5 62.4701 4.97999   2
   7  -5   5 57.1787 4.08628   1
  -7  -5  -5 56.5275 3.94033   1
   7  -5  -5 63.4779 4.78199   2
   8  -5   5 4.23750 2.08922   1
   0   6  -5 489.284 14.0325   2
   0  -6  -5 490.015 16.0112   2
   1   6  -5 40.7514 3.42615   2
  -1   6  -5 40.6727 3.37203   2
   1  -6  -5 39.9694 3.01588   2
   2   6  -5 610.335 16.7928   2
   2  -6  -5 592.998 16.2779   2
   3   6  -5 22.4348 2.86265   2
   3  -6  -5 19.4737 2.60378   2
   4   6  -5 396.327 12.4137   2
   4  -6  -5 379.497 11.9897   2
   5   6  -5 26.7180 3.32753   2
  -5  -6  -5 32.6087 2.73488   1
   5  -6  -5 31.8259 3.43935   2
   6   6  -5 37.6393 3.95212   2
  -6  -6  -5 40.2084 3.07615   1
   6  -6  -5 35.4659 3.87791   2
  -7  -6  -5 17.3634 2.45690   1
   7   6  -5 14.2604 2.95828   2
   7  -6   5 15.9919 2.58844   1
   7  -6  -5 16.8567 3.05649   2
   8  -6   5 406.166 13.0795   1
   0   7  -5 4.61555 1.78701   2
   1   7  -5 22.3230 2.77290   2
   1  -7  -5 24.3557 2.73594   2
  -1   7  -5 29.9296 3.11862   2
   2   7  -5 89.2174 4.90094   2
   2  -7  -5 92.5255 4.59489   2
   3   7  -5 50.4423 3.95548   2
   3  -7  -5 54.1091 3.78639   2
   4   7  -5 12.4049 2.47352   2
   4  -7  -5 9.66802 2.17411   2
   5   7  -5 23.6214 3.12492   2
  -5  -7  -5 25.7477 2.50086   1
   5  -7  -5 27.2194 3.22445   2
   6   7  -5 93.0598 5.65180   2
  -6  -7  -5 100.799 4.70278   1
   6  -7  -5 99.4464 5.62310   2
   7   7  -5 280.185 12.9926   2
   7  -7   5 310.600 11.1996   1
  -7  -7  -5 297.960 9.53570   1
   7  -7  -5 308.255 11.0182   2
   0   8  -5 196.557 7.54454   2
   1   8  -5 152.566 6.45107   2
  -1   8  -5 152.850 6.41195   2
   2   8  -5 73.1013 4.58320   2
   2  -8  -5 81.8330 4.54010   2
   3   8  -5 228.662 8.56926   2
   3  -8  -5 234.513 8.24579   2
  -4  -8  -5 107.553 6.55009   1
   4   8  -5 124.026 6.07456   2
   4  -8  -5 126.904 5.90385   2
   5   8  -5 267.487 9.77656   2
  -5  -8  -5 254.371 8.10520   1
   5  -8  -5 265.658 9.54545   2
  -6  -8  -5 7.99071 1.92255   1
   6   8  -5 7.10553 2.40236   2
   6  -8  -5 8.55245 2.42428   2
  -7  -8  -5 81.2531 4.53913   1
   7  -8  -5 72.4201 5.29616   2
   0   9  -5 9.14437 2.13203   2
   1   9  -5 13.3022 2.37147   2
  -1   9  -5 18.2325 2.58856   2
   2   9  -5 54.2582 4.03331   2
   3   9  -5 19.0079 2.75818   2
   3  -9  -5 24.5397 2.98199   2
   4   9  -5 44.4854 3.99439   2
  -4  -9  -5 49.2595 3.70693   1
   4  -9  -5 46.5195 3.84019   2
   5   9  -5 20.4511 3.15285   2
  -5  -9  -5 25.0457 2.51507   1
   5  -9  -5 28.5210 3.35000   2
  -6  -9  -5 123.330 5.33330   1
   6   9  -5 130.392 6.70022   2
   6  -9  -5 124.515 6.41851   2
  -7  -9  -5 60.4022 5.51059   1
   0  10  -5 87.6782 4.95133   2
   1  10  -5 313.027 10.2771   2
  -1  10  -5 293.451 9.93173   2
   2  10  -5 33.8098 3.50924   2
   3  10  -5 302.603 10.4236   2
  -4 -10  -5 5.20254 1.59725   1
   4  10  -5 7.45881 2.19665   2
   4 -10  -5 7.69946 2.97923   2
   5  10  -5 170.571 7.69251   2
  -5 -10  -5 173.951 6.40185   1
   5 -10  -5 184.919 7.58310   2
   6  10  -5 146.043 7.72378   2
  -6 -10  -5 151.887 6.02876   1
   6 -10  -5 156.825 7.18305   2
   0  11  -5 4.14488 1.79610   2
   1  11  -5 14.2641 2.60315   2
  -1  11  -5 14.1509 2.46738   2
   2  11  -5 43.3662 3.85080   2
   3  11  -5 5.28310 1.99998   2
  -4 -11  -5 81.6794 4.08141   1
   4  11  -5 77.0606 5.12157   2
   5  11  -5 95.6236 5.78365   2
  -5 -11  -5 98.9330 4.63293   1
  -6 -11  -5 14.9757 2.31318   1
   6 -11  -5 17.0992 3.02137   2
   0  12  -5 345.550 11.3500   2
   1  12  -5 15.6195 2.68078   2
  -1  12  -5 12.0196 2.46473   2
   2  12  -5 374.209 12.1272   2
   3  12  -5 59.1339 4.55614   2
  -4 -12  -5 204.850 7.14778   1
   4  12  -5 213.528 8.50026   2
  -5 -12  -5 57.9727 3.68437   1
   5  12  -5 61.7091 4.92180   2
   0  13  -5 43.1860 3.89316   2
   1  13  -5 44.3832 3.92043   2
  -1  13  -5 47.2783 3.93931   2
   2  13  -5 119.395 6.09627   2
   3  13  -5 4.01856 2.06214   2
  -4 -13  -5 192.565 6.90080   1
   4  13  -5 184.666 7.94662   2
  -5 -13  -5 128.781 5.39198   1
   0  14  -5 28.8803 3.49843   2
   1  14  -5 55.4239 4.32743   2
  -1  14  -5 55.8797 4.23908   2
   2  14  -5 309.375 10.7845   2
   3  14  -5 168.858 7.51055   2
  -4 -14  -5 26.2678 2.74142   1
   0  15  -5 75.6178 4.94045   2
   1  15  -5 75.1649 4.91770   2
  -1  15  -5 65.6025 4.63525   2
   2  15  -5 34.1450 3.72533   2
  -4 -15  -5 39.6647 3.54489   1
   0   0  -6 61.1676 4.13974   2
   1   0  -6 85.4657 4.92496   2
  -1   0  -6 85.6140 4.67935   2
  -2   0  -6 167.317 6.58529   2
   2   0  -6 170.933 7.22545   2
   3   0  -6 4.52011 1.97507   2
   4   0  -6 63.3143 4.65209   2
   0   1  -6 280.646 9.48258   2
   0  -1  -6 274.460 9.28094   2
   1   1  -6 56.7202 4.06169   2
  -1  -1  -6 65.6695 4.05836   2
  -1   1  -6 58.2108 4.07402   2
   1  -1  -6 61.0081 4.27372   2
   2   1  -6 32.2473 3.57759   2
   2  -1  -6 42.5852 3.73730   2
  -2   1  -6 40.3422 3.54143   2
   3   1  -6 99.1776 5.77165   2
   3  -1  -6 100.580 5.56193   2
  -3   1  -6 107.480 5.17620   2
   4   1  -6 102.425 5.86837   2
   4  -1  -6 95.2536 5.55207   2
   0   2  -6 31.9434 3.27550   2
   0  -2  -6 30.5090 3.17911   2
  -1  -2  -6 17.3826 2.60376   2
   1   2  -6 21.2355 2.93774   2
  -1   2  -6 18.0347 2.74021   2
   1  -2  -6 20.2548 2.81374   2
   2   2  -6 163.599 7.04580   2
  -2   2  -6 150.676 6.48785   2
   2  -2  -6 156.463 6.79129   2
   3   2  -6 38.7518 4.03124   2
  -3   2  -6 44.4666 3.67886   2
   3  -2  -6 41.5500 3.79492   2
   4   2  -6 42.9646 5.41142   2
  -4   2  -6 43.5251 3.70783   2
   4  -2  -6 41.3237 4.04578   2
   0  -3  -6 33.9954 3.32198   2
   0   3  -6 34.9977 3.44497   2
   1   3  -6 310.025 10.3015   2
  -1   3  -6 282.494 9.86360   2
   1  -3  -6 300.295 9.98524   2
   2   3  -6 66.8877 4.68560   2
  -2   3  -6 56.9640 4.13322   2
   2  -3  -6 63.7436 4.41315   2
   3   3  -6 403.059 13.3033   2
  -3   3  -6 423.594 12.7039   2
   3  -3  -6 429.073 13.1608   2
  -4   3  -6 30.5236 3.31279   2
   4  -3  -6 27.3709 3.44313   2
   0   4  -6 41.7028 3.91424   2
   1   4  -6 32.3890 3.44973   2
  -1   4  -6 32.0246 3.37278   2
   1  -4  -6 33.7062 3.43576   2
   2   4  -6 20.8457 3.04237   2
   2  -4  -6 20.3135 2.75471   2
  -2   4  -6 19.8830 2.79412   2
   3   4  -6 135.605 6.75584   2
   3  -4  -6 138.632 6.43472   2
  -3   4  -6 133.571 6.13319   2
  -4   4  -6 13.2492 2.56612   2
   4  -4  -6 10.8423 2.60499   2
  -5   4  -6 16.7713 2.82160   2
   0   5  -6 100.515 5.45602   2
   1   5  -6 3.97366 1.95225   2
  -1   5  -6 6.56828 2.21845   2
   2   5  -6 125.009 6.36761   2
  -2   5  -6 122.232 5.99797   2
   2  -5  -6 116.714 5.80525   2
   3   5  -6 123.197 7.20888   2
   3  -5  -6 142.597 6.47905   2
  -3   5  -6 126.325 6.09142   2
   4  -5  -6 29.4625 3.53237   2
  -4   5  -6 33.0830 3.46469   2
   0   6  -6 105.585 5.64820   2
   1   6  -6 3.66405 2.07780   2
  -1   6  -6 4.93246 2.08053   2
   2   6  -6 41.4942 4.20581   2
  -2   6  -6 45.8472 4.04438   2
   3  -6  -6 38.9815 3.87044   2
  -3   6  -6 35.2551 3.68011   2
   4  -6  -6 134.453 6.64652   2
   0   7  -6 271.817 9.81373   2
   1   7  -6 91.8003 5.47163   2
  -1   7  -6 97.1365 5.41142   2
  -2   7  -6 144.692 6.74397   2
  -3   7  -6 69.0618 7.32690   2
   4  -7  -6 60.1569 4.60790   2
   0   8  -6 2.23447 2.36629   2
  -1   8  -6 8.60771 3.61200   2
   0   0   0    0.00    0.00   0
 _exptl_absorpt_process_details 'SADABS 2014/5'
 _exptl_absorpt_correction_type   multi-scan
 _exptl_absorpt_correction_T_max  0.7463
 _exptl_absorpt_correction_T_min  0.6050
 _exptl_special_details
)
 The following wavelength and cell were deduced by SADABS from the
 direction cosines etc. They are given here for emergency use only:
 CELL 0.71073    8.889   17.703    4.437   89.992   90.006   89.987
)
;
_shelx_hkl_checksum     9471
_shelx_res_file
;
    Apex15mz129_0m.res created by SHELXL-2014/7
TITL Apex15mz129_0mk in P2(1)2(1)2
CELL 0.71073   8.8950   17.6762    4.4360   90.0000   90.0000   90.0000
ZERR    4.00   0.0010    0.0020    0.0005    0.0000    0.0000    0.0000
LATT -1
SYMM -X, -Y, Z
SYMM 0.5-X, 0.5+Y, -Z
SYMM 0.5+X, 0.5-Y, -Z
SFAC C H N Cl
UNIT 24 36 8 4
LIST 6 ! automatically inserted. Change 6 to 4 for CHECKCIF!!
TEMP -173.170
SIZE 0.25 0.30 0.55
L.S. 4
BOND $H
HTAB C1 Cl1
EQIV $1 -x+2, -y+2, z
HTAB C1 Cl1_$1
EQIV $2 -x+2, -y+2, z-1
HTAB C3 Cl1_$2
EQIV $3 -x+1, -y+2, z-1
HTAB C6 Cl1_$3
HTAB N1 Cl1_$2
EQIV $4 x, y, z-1
HTAB N1 Cl1_$4
HTAB N4 N2
HTAB N4 Cl1
CONF
HTAB
ACTA
FMAP 2
PLAN 20
SADI N4 H4A N4 H4B
WGHT    0.039300    0.150400
FVAR       1.16492
C1    1    0.928662    0.939636    1.209015    11.00000    0.01231    0.01288 =
         0.01123    0.00101    0.00052   -0.00249
AFIX  23
H1A   2    0.852881    0.962905    1.343624    11.00000   -1.20000
H1B   2    1.006421    0.915589    1.336738    11.00000   -1.20000
AFIX   0
C2    1    0.854201    0.880210    1.016952    11.00000    0.01080    0.01110 =
         0.01109    0.00243    0.00041   -0.00149
C3    1    0.936956    0.818864    0.909605    11.00000    0.01086    0.01453 =
         0.01939   -0.00023    0.00202    0.00082
AFIX  43
H3    2    1.041249    0.814602    0.952508    11.00000   -1.20000
AFIX   0
C4    1    0.864321    0.764164    0.739055    11.00000    0.01628    0.01360 =
         0.02076   -0.00244    0.00440    0.00052
AFIX  43
H4    2    0.917428    0.721047    0.668300    11.00000   -1.20000
AFIX   0
C5    1    0.713281    0.773379    0.673579    11.00000    0.01653    0.01509 =
         0.01761   -0.00375   -0.00014   -0.00338
AFIX  43
H5    2    0.661491    0.737499    0.552592    11.00000   -1.20000
AFIX   0
C6    1    0.638906    0.836325    0.788757    11.00000    0.01256    0.01518 =
         0.02253   -0.00164   -0.00357   -0.00012
AFIX  43
H6    2    0.535145    0.842424    0.744222    11.00000   -1.20000
AFIX   0
N1    3    1.000000    1.000000    1.018799    10.50000    0.00991    0.01055 =
         0.01043    0.00000    0.00000   -0.00059
AFIX  23
H1C   2    1.071119    0.978717    0.898163    10.50000   -1.20000
H1D   2    0.928882    1.021283    0.898159    10.50000   -1.20000
AFIX   0
N2    3    0.706785    0.888809    0.959718    11.00000    0.01180    0.01177 =
         0.01675   -0.00066   -0.00061    0.00016
CL1   4    0.734444    1.082510    1.695863    11.00000    0.01141    0.01526 =
         0.01608    0.00017   -0.00198    0.00146
N4    3    0.500000    1.000000    1.245181    10.50000    0.01205    0.01355 =
         0.01705    0.00000    0.00000    0.00080
H4A   2    0.557701    0.969599    1.131442    11.00000   -1.50000
H4B   2    0.562792    1.029509    1.362927    11.00000   -1.50000
HKLF 4
REM  Apex15mz129_0mk in P2(1)2(1)2
REM R1 =  0.0246 for    2088 Fo > 4sig(Fo)  and  0.0251 for all    2126 data
REM     89 parameters refined using      1 restraints
END
WGHT      0.0393      0.1504
REM Instructions for potential hydrogen bonds
HTAB C1 Cl1
HTAB C1 Cl1_$1
HTAB C3 Cl1_$2
HTAB C6 Cl1_$3
HTAB N1 Cl1_$2
HTAB N1 Cl1_$4
HTAB N4 N2
HTAB N4 Cl1
REM Highest difference peak  0.422,  deepest hole -0.168,  1-sigma level  0.057
Q1    1   0.8953  0.8500  0.9616  11.00000  0.05    0.42
Q2    1   0.6787  0.8035  0.7709  11.00000  0.05    0.41
Q3    1   0.8854  0.7975  0.8104  11.00000  0.05    0.37
Q4    1   0.7780  0.8819  0.9786  11.00000  0.05    0.36
Q5    1   0.7864  0.7734  0.7253  11.00000  0.05    0.34
Q6    1   0.8867  0.9108  1.1111  11.00000  0.05    0.33
Q7    1   0.6802  0.8613  0.8863  11.00000  0.05    0.32
Q8    1   0.7840  1.0492  1.7337  11.00000  0.05    0.31
Q9    1   0.6806  1.0469  1.7346  11.00000  0.05    0.31
Q10   1   0.8191  1.0715  1.6929  11.00000  0.05    0.28
Q11   1   0.6744  0.9213  1.0060  11.00000  0.05    0.25
Q12   1   0.9637  0.9702  1.1181  11.00000  0.05    0.25
Q13   1   0.7082  1.1182  1.7654  11.00000  0.05    0.24
Q14   1   0.6453  1.0889  1.6945  11.00000  0.05    0.24
Q15   1   0.6626  1.1063  1.6934  11.00000  0.05    0.24
Q16   1   0.8052  1.1109  1.7090  11.00000  0.05    0.20
Q17   1   0.9940  0.9288  1.2556  11.00000  0.05    0.17
Q18   1   0.7760  1.1043  1.5561  11.00000  0.05    0.17
Q19   1   0.8947  0.9465  1.2830  11.00000  0.05    0.15
Q20   1   0.9382  1.0264  0.9864  11.00000  0.05    0.13
;
_shelx_res_checksum     32639
