# Supplementary material for: Crystal structure of ammonium bis­[(pyridin-2-yl)meth­yl]ammonium dichloride
Source: Acta Crystallogr E Crystallogr Commun. 2015 Aug 29;71(Pt 9):o692–3. doi: 10.1107/S2056989015015753 (PMC4555372; doi:10.1107/S2056989015015753)
Supplement: Supplementary file 2 [file e-71-0o692-Isup2.hkl]

data_I                                                                          
_shelx_title ' Apex15mz129_0mk in P2(1)2(1)2'                                   
_shelx_refln_list_code          4                                               
_shelx_F_calc_maximum       83.55                                               
_exptl_crystal_F_000       304.00                                               
_reflns_d_resolution_high  0.6729                                               
                                                                                
loop_                                                                           
 _space_group_symop_operation_xyz                                               
 'x, y, z'                                                                      
 '-x, -y, z'                                                                    
 '-x+1/2, y+1/2, -z'                                                            
 'x+1/2, -y+1/2, -z'                                                            
                                                                                
_cell_length_a     8.8950                                                       
_cell_length_b    17.6762                                                       
_cell_length_c     4.4360                                                       
_cell_angle_alpha  90.000                                                       
_cell_angle_beta   90.000                                                       
_cell_angle_gamma  90.000                                                       
                                                                                
_shelx_F_squared_multiplier     1.000                                           
                                                                                
loop_                                                                           
 _refln_index_h                                                                 
 _refln_index_k                                                                 
 _refln_index_l                                                                 
 _refln_F_squared_calc                                                          
 _refln_F_squared_meas                                                          
 _refln_F_squared_sigma                                                         
 _refln_observed_status                                                         
   2   0   0       1787.66       2205.89        35.23 o                         
   4   0   0       1182.67       1122.04        18.02 o                         
   6   0   0        335.35        323.00         5.84 o                         
   8   0   0        401.12        386.24         9.97 o                         
  10   0   0        215.14        184.51         5.76 o                         
  12   0   0          4.31          1.07         1.10 o                         
   1   1   0        416.56        448.75         6.29 o                         
   2   1   0        410.95        457.36         5.26 o                         
   3   1   0        576.32        621.88        10.20 o                         
   4   1   0        480.95        579.31         6.76 o                         
   5   1   0       1014.40       1122.42        12.84 o                         
   6   1   0         30.34         40.49         1.07 o                         
   7   1   0        319.28        299.57         5.56 o                         
   8   1   0          0.46          0.28         0.48 o                         
   9   1   0        643.59        589.42        13.94 o                         
  10   1   0          0.40          3.34         0.72 o                         
  11   1   0        222.30        217.20         4.72 o                         
  12   1   0        186.64        201.13         4.61 o                         
   1   2   0        521.82        518.39         6.76 o                         
   2   2   0        193.08        169.02         2.35 o                         
   3   2   0       3387.91       3478.46        45.38 o                         
   4   2   0       1947.94       2052.63        22.97 o                         
   5   2   0       1063.31       1095.92        14.46 o                         
   6   2   0         77.13         70.92         2.67 o                         
   7   2   0        561.27        541.98         7.64 o                         
   8   2   0        107.40        107.42         2.88 o                         
   9   2   0        143.74        145.13         3.36 o                         
  10   2   0          7.85          6.25         0.87 o                         
  11   2   0         16.06         19.00         2.48 o                         
  12   2   0        202.29        212.39         4.77 o                         
   1   3   0         10.32          7.03         0.50 o                         
   2   3   0        190.93        189.26         2.63 o                         
   3   3   0        288.70        292.05         4.04 o                         
   4   3   0        114.00         98.57         1.65 o                         
   5   3   0         71.00         99.20         1.76 o                         
   6   3   0        376.08        357.84         5.18 o                         
   7   3   0          2.52          1.32         0.38 o                         
   8   3   0        330.25        324.67         6.08 o                         
   9   3   0         63.28         49.58         1.76 o                         
  10   3   0        161.42        157.45         3.67 o                         
  11   3   0          0.27          0.80         0.69 o                         
  12   3   0        355.67        373.29        10.56 o                         
   0   4   0        200.69        286.09         6.61 o                         
   1   4   0       3920.69       4382.95        69.59 o                         
   2   4   0       2759.38       2894.22        37.66 o                         
   3   4   0       1213.00       1289.33        16.72 o                         
   4   4   0         10.21          6.81         0.65 o                         
   5   4   0        491.59        457.79         6.34 o                         
   6   4   0        223.43        229.65         3.54 o                         
   7   4   0        369.48        355.16         5.25 o                         
   8   4   0          0.91          1.40         0.53 o                         
   9   4   0        389.94        366.13         6.87 o                         
  10   4   0        172.09        170.64         3.88 o                         
  11   4   0         52.27         52.51         2.97 o                         
  12   4   0          2.98          1.30         1.20 o                         
   1   5   0         21.69         31.79         0.98 o                         
   2   5   0        820.67        865.00        11.25 o                         
   3   5   0         46.03         48.31         2.21 o                         
   4   5   0         10.99          9.96         0.46 o                         
   5   5   0        320.38        317.89         4.56 o                         
   6   5   0          0.82          0.55         0.36 o                         
   7   5   0        660.97        654.28        11.15 o                         
   8   5   0         45.07         41.39         2.30 o                         
   9   5   0        213.54        205.93         6.36 o                         
  10   5   0        100.34         97.29         4.43 o                         
  11   5   0        129.79        125.02         3.31 o                         
  12   5   0         96.71        102.69         4.44 o                         
   0   6   0       2087.29       2181.04        49.34 o                         
   1   6   0         49.47         53.39         1.63 o                         
   2   6   0       6980.05       7292.31        94.28 o                         
   3   6   0        154.03        167.80         2.46 o                         
   4   6   0        678.14        673.94         9.01 o                         
   5   6   0        129.84        127.08         2.12 o                         
   6   6   0       1081.08       1074.49        14.30 o                         
   7   6   0          5.20          4.56         0.49 o                         
   8   6   0        115.38        108.70         2.68 o                         
   9   6   0         23.40         22.74         1.32 o                         
  10   6   0         94.88         90.95         2.63 o                         
  11   6   0         15.47         15.90         1.29 o                         
  12   6   0          0.10         -0.93         1.13 o                         
   1   7   0        220.10        234.81         5.72 o                         
   2   7   0         77.35         80.20         2.69 o                         
   3   7   0        166.85        183.73         2.68 o                         
   4   7   0         94.15        110.90         1.83 o                         
   5   7   0        542.04        536.58         7.36 o                         
   6   7   0        503.54        490.24         6.88 o                         
   7   7   0        285.96        278.43         4.28 o                         
   8   7   0        102.14         90.93         2.41 o                         
   9   7   0        381.35        363.60         6.90 o                         
  10   7   0        213.93        227.48         4.87 o                         
  11   7   0        163.60        166.76         4.65 o                         
  12   7   0         74.11         82.97         4.09 o                         
   0   8   0          5.38          3.93         0.47 o                         
   1   8   0        405.59        355.58         6.45 o                         
   2   8   0          8.14          4.71         0.31 o                         
   3   8   0        148.25        123.88         2.34 o                         
   4   8   0         88.55         73.42         1.34 o                         
   5   8   0        439.60        446.71         6.22 o                         
   6   8   0       1257.11       1230.80        16.30 o                         
   7   8   0        315.28        307.48         5.78 o                         
   8   8   0         74.49         69.49         2.08 o                         
   9   8   0        254.97        250.09         5.14 o                         
  10   8   0        178.80        181.77         4.16 o                         
  11   8   0        194.07        206.22         5.56 o                         
  12   8   0         33.45         43.48         3.10 o                         
   1   9   0         14.94         16.63         1.31 o                         
   2   9   0         35.41         30.22         0.69 o                         
   3   9   0        115.29        140.94         2.18 o                         
   4   9   0          6.68          3.89         0.36 o                         
   5   9   0        142.03        127.17         2.15 o                         
   6   9   0        666.00        641.47        10.92 o                         
   7   9   0       1140.81       1123.35        18.89 o                         
   8   9   0        450.13        438.03         8.00 o                         
   9   9   0          1.30          1.46         0.72 o                         
  10   9   0        104.70         98.45         2.80 o                         
  11   9   0         49.21         54.30         2.14 o                         
  12   9   0        213.65        213.75         7.37 o                         
   0  10   0        531.77        536.37        12.60 o                         
   1  10   0       2420.32       2450.51        38.87 o                         
   2  10   0        120.67        123.05         2.96 o                         
   3  10   0       2345.63       2441.54        31.50 o                         
   4  10   0       1169.78       1183.04        15.54 o                         
   5  10   0        100.16        106.32         2.45 o                         
   6  10   0          2.98          2.08         0.55 o                         
   7  10   0        274.41        269.73         7.59 o                         
   8  10   0         65.89         64.11         2.05 o                         
   9  10   0        213.67        210.80         4.57 o                         
  10  10   0         22.14         18.17         1.33 o                         
  11  10   0          8.11          7.90         1.54 o                         
  12  10   0         25.00         27.85         2.84 o                         
   1  11   0          8.43          8.97         1.22 o                         
   2  11   0         13.61          8.84         0.60 o                         
   3  11   0        360.49        387.63        12.61 o                         
   4  11   0         10.72         10.51         0.75 o                         
   5  11   0          8.63          9.74         0.76 o                         
   6  11   0        544.08        523.07         9.18 o                         
   7  11   0          6.28          4.73         1.25 o                         
   8  11   0        425.48        409.76         7.63 o                         
   9  11   0        140.20        141.08         3.47 o                         
  10  11   0         21.51         23.49         1.50 o                         
  11  11   0        165.99        175.31         6.48 o                         
   0  12   0       1690.12       1623.40        36.70 o                         
   1  12   0          1.83          3.28         1.35 o                         
   2  12   0        157.14        135.74         2.79 o                         
   3  12   0         45.63         46.32         1.84 o                         
   4  12   0        859.38        846.52        14.06 o                         
   5  12   0          5.56          4.85         0.63 o                         
   6  12   0        190.11        189.23         3.97 o                         
   7  12   0         15.43         18.02         1.17 o                         
   8  12   0        546.93        542.85         9.78 o                         
   9  12   0          6.18          4.49         0.86 o                         
  10  12   0         84.04         84.09         2.67 o                         
  11  12   0          0.10         -1.20         1.20 o                         
   1  13   0         56.61         52.12         2.02 o                         
   2  13   0         30.62         28.82         1.16 o                         
   3  13   0         90.36         79.34         1.99 o                         
   4  13   0         13.19         11.56         1.60 o                         
   5  13   0         61.33         59.66         1.82 o                         
   6  13   0         60.91         62.64         1.95 o                         
   7  13   0         91.82         87.79         2.47 o                         
   8  13   0         36.04         33.35         1.61 o                         
   9  13   0         78.73         77.59         2.52 o                         
  10  13   0         33.69         33.48         1.79 o                         
  11  13   0        242.83        258.91         8.63 o                         
   1  14   0        361.05        339.25         6.31 o                         
   2  14   0         14.90         13.16         0.82 o                         
   3  14   0        237.56        229.16         4.44 o                         
   4  14   0        536.73        520.38         9.10 o                         
   5  14   0        588.30        588.05        10.26 o                         
   6  14   0         42.14         39.86         1.61 o                         
   7  14   0        100.15         96.78         2.67 o                         
   8  14   0        171.62        174.46         5.72 o                         
   9  14   0          7.02          9.64         1.10 o                         
  10  14   0          7.75          7.05         1.03 o                         
   1  15   0         47.29         44.69         2.01 o                         
   2  15   0         78.28         69.47         2.54 o                         
   3  15   0         15.19         11.29         0.87 o                         
   4  15   0        253.97        238.48         4.74 o                         
   5  15   0          9.15          8.51         1.01 o                         
   6  15   0        219.20        208.38         5.22 o                         
   7  15   0         34.82         31.36         1.83 o                         
   8  15   0        298.57        310.11        10.08 o                         
   9  15   0          0.09          1.38         1.80 o                         
  10  15   0        218.75        218.81         5.49 o                         
   0  16   0         17.46         15.86         1.30 o                         
   1  16   0       1915.20       1834.33        29.51 o                         
   2  16   0        572.56        545.35        14.10 o                         
   3  16   0        293.94        293.47         5.59 o                         
   4  16   0         44.70         37.88         1.51 o                         
   5  16   0        175.92        178.85         3.94 o                         
   6  16   0         66.55         71.63         2.26 o                         
   7  16   0        138.63        139.29         3.49 o                         
   8  16   0         49.27         51.03         2.77 o                         
   9  16   0        109.86        112.42         3.23 o                         
  10  16   0          7.53          6.24         2.04 o                         
   1  17   0        241.11        266.27         6.14 o                         
   2  17   0        217.77        212.74         4.32 o                         
   3  17   0         24.42         23.78         1.22 o                         
   4  17   0        110.87        101.77         2.67 o                         
   5  17   0         31.62         23.48         1.36 o                         
   6  17   0        103.57        104.13         2.88 o                         
   7  17   0         11.42         10.43         1.13 o                         
   8  17   0         76.53         74.85         2.54 o                         
   9  17   0          0.55          1.25         0.81 o                         
   0  18   0         32.38         27.80         1.73 o                         
   1  18   0         76.98         80.46         2.20 o                         
   2  18   0        325.27        320.37         6.09 o                         
   3  18   0         92.66         78.48         2.42 o                         
   4  18   0        242.15        232.22         4.84 o                         
   5  18   0          0.61          0.88         0.64 o                         
   6  18   0        394.18        385.34         7.47 o                         
   7  18   0          1.45          3.44         0.84 o                         
   8  18   0         77.27         73.91         4.26 o                         
   9  18   0          1.92          1.23         0.87 o                         
   1  19   0         45.26         44.21         1.63 o                         
   2  19   0          1.70          2.99         0.86 o                         
   3  19   0         10.55          7.27         1.26 o                         
   4  19   0        150.55        135.05         3.40 o                         
   5  19   0         66.92         65.86         2.24 o                         
   6  19   0         67.47         66.79         2.35 o                         
   7  19   0        168.87        177.64         4.32 o                         
   8  19   0         90.51         98.99         3.07 o                         
   9  19   0        100.45        117.18         4.99 o                         
   0  20   0        297.75        294.01         8.15 o                         
   1  20   0        496.71        484.40         8.75 o                         
   2  20   0        321.68        323.35         6.28 o                         
   3  20   0        213.79        210.61         4.54 o                         
   4  20   0          5.58          6.78         0.91 o                         
   5  20   0        106.98        106.71         3.00 o                         
   6  20   0        111.54        110.15         3.16 o                         
   7  20   0         56.10         64.54         2.43 o                         
   8  20   0          2.04          1.42         1.06 o                         
   1  21   0         21.99         37.70         1.62 o                         
   2  21   0         42.40         42.91         1.73 o                         
   3  21   0         20.68         18.35         1.29 o                         
   4  21   0         58.41         55.22         2.07 o                         
   5  21   0          1.16          1.71         0.76 o                         
   6  21   0         41.79         45.76         2.05 o                         
   7  21   0          1.98          2.34         0.95 o                         
   0  22   0         66.01         59.30         2.93 o                         
   1  22   0        254.15        262.01         7.87 o                         
   2  22   0          0.87          1.07         0.68 o                         
   3  22   0        145.71        144.44         3.61 o                         
   4  22   0        195.33        207.16         4.71 o                         
   5  22   0        258.34        265.87         5.76 o                         
   6  22   0         28.47         31.70         1.85 o                         
   7  22   0        102.48        107.71         4.57 o                         
   1  23   0         10.74         21.36         1.40 o                         
   2  23   0          7.12          5.72         1.25 o                         
   3  23   0         17.42         16.51         2.73 o                         
   4  23   0        108.33        114.03         3.23 o                         
   5  23   0          0.21          0.99         0.78 o                         
   6  23   0         24.38         26.39         2.51 o                         
   0  24   0        131.35        135.56         4.98 o                         
   1  24   0         20.15         26.76         1.59 o                         
   2  24   0         91.97         92.71         2.80 o                         
   3  24   0          0.08          0.32         0.83 o                         
   4  24   0        114.72        114.73         4.49 o                         
   1  25   0         19.82         20.73         1.97 o                         
   2  25   0          0.14          2.24         1.11 o                         
   0   0   1       2284.96       2556.14        57.32 o                         
   1   0   1         45.60         62.73         1.27 o                         
   2   0   1        795.93        846.33        30.00 o                         
   3   0   1       1100.88       1134.06        17.82 o                         
   4   0   1        147.06        166.02         2.56 o                         
   5   0   1        449.21        468.54         8.58 o                         
   6   0   1        167.40        154.45         3.94 o                         
   7   0   1        736.61        720.09         9.97 o                         
   8   0   1         75.55         66.89         1.64 o                         
   9   0   1        307.26        283.35         4.61 o                         
  10   0   1          4.38          5.42         0.94 o                         
  11   0   1        334.38        331.54         9.58 o                         
  12   0   1          7.81          8.61         1.71 o                         
 -12   1   1         13.58         15.96         2.15 o                         
 -11   1   1         60.17         66.87         3.40 o                         
 -10   1   1        180.01        167.27         4.14 o                         
  -9   1   1          1.93          3.06         0.55 o                         
  -8   1   1        278.52        252.49         4.08 o                         
  -7   1   1         99.72         98.05         1.97 o                         
  -6   1   1        445.49        431.05        14.32 o                         
  -5   1   1        525.04        539.14         7.28 o                         
  -4   1   1        575.66        594.30         7.93 o                         
  -3   1   1        761.43        793.59        10.67 o                         
  -2   1   1       4676.52       5101.04        79.32 o                         
  -1   1   1       1016.11       1087.73        17.54 o                         
   0   1   1       1045.19       1277.28        16.41 o                         
   1   1   1       1046.14       1122.09        14.32 o                         
   2   1   1       4701.81       4953.21        64.91 o                         
   3   1   1        747.26        777.81        21.97 o                         
   4   1   1        562.40        580.43         7.94 o                         
   5   1   1        516.95        514.74         7.28 o                         
   6   1   1        443.86        433.96         6.20 o                         
   7   1   1         94.11         99.21         2.00 o                         
   8   1   1        274.94        252.45         4.11 o                         
   9   1   1          2.23          3.77         0.58 o                         
  10   1   1        178.31        177.37         6.92 o                         
  11   1   1         59.01         60.38         3.26 o                         
  12   1   1         14.85         15.97         2.03 o                         
 -12   2   1         75.99         79.38         3.93 o                         
 -11   2   1        111.76        110.94         4.65 o                         
 -10   2   1        211.90        214.40         4.82 o                         
  -9   2   1         15.65         14.91         0.90 o                         
  -8   2   1        188.19        192.40         3.32 o                         
  -7   2   1        105.16        113.52         3.25 o                         
  -6   2   1        308.02        305.76         4.51 o                         
  -5   2   1        150.94        166.93         2.69 o                         
  -4   2   1         70.47         62.62         1.21 o                         
  -3   2   1        156.97        140.22         6.30 o                         
  -2   2   1        239.05        244.87         4.18 o                         
  -1   2   1       3221.10       3518.75        63.24 o                         
   0   2   1        101.25         97.82         1.40 o                         
   1   2   1       3219.14       3593.96        60.25 o                         
   2   2   1        231.42        240.30         3.41 o                         
   3   2   1        151.82        140.78         2.15 o                         
   4   2   1         75.25         65.33         2.07 o                         
   5   2   1        160.39        172.65         2.74 o                         
   6   2   1        302.58        298.79         4.54 o                         
   7   2   1        101.95        113.77         2.20 o                         
   8   2   1        192.24        197.88         3.39 o                         
   9   2   1         18.44         17.55         1.05 o                         
  10   2   1        204.45        205.29         6.54 o                         
  11   2   1        112.93        119.29         4.57 o                         
  12   2   1         76.82         77.41         3.83 o                         
 -12   3   1          4.22          4.77         1.53 o                         
 -11   3   1        144.07        135.12         4.16 o                         
 -10   3   1         58.58         51.29         2.08 o                         
  -9   3   1        248.56        235.36         4.01 o                         
  -8   3   1        248.32        229.05         3.79 o                         
  -7   3   1        495.10        509.08         7.16 o                         
  -6   3   1        439.85        442.71         6.22 o                         
  -5   3   1        989.61        973.24        13.17 o                         
  -4   3   1        214.87        241.95         4.43 o                         
  -3   3   1        601.47        599.53         9.80 o                         
  -2   3   1        210.06        211.45         3.82 o                         
  -1   3   1       6614.19       6934.54       152.32 o                         
   0   3   1       3930.55       4166.26        59.46 o                         
   1   3   1       6603.82       6907.00       109.38 o                         
   2   3   1        211.90        223.23         3.01 o                         
   3   3   1        593.01        589.83         6.82 o                         
   4   3   1        215.02        241.03         3.03 o                         
   5   3   1       1008.85       1012.19        16.00 o                         
   6   3   1        440.90        429.13         6.25 o                         
   7   3   1        490.84        493.86         7.21 o                         
   8   3   1        247.21        231.83         3.86 o                         
   9   3   1        258.25        246.34         4.11 o                         
  10   3   1         57.74         50.71         4.44 o                         
  11   3   1        140.40        125.28         4.87 o                         
  12   3   1          4.53          2.75         1.22 o                         
 -12   4   1        153.95        165.24         6.12 o                         
 -11   4   1         91.19         98.61         3.05 o                         
 -10   4   1        502.09        490.20         9.26 o                         
  -9   4   1         88.35         90.77         2.71 o                         
  -8   4   1        197.23        185.25         4.11 o                         
  -7   4   1         95.05         84.65         2.78 o                         
  -6   4   1        115.96        121.89         2.82 o                         
  -5   4   1         77.72         77.00         2.69 o                         
  -4   4   1       1138.69       1225.71        19.87 o                         
  -3   4   1        614.14        653.48        24.57 o                         
  -2   4   1        653.51        715.18         9.34 o                         
  -1   4   1       1318.57       1389.30        43.47 o                         
   0   4   1        821.19        985.56        12.73 o                         
   1   4   1       1337.54       1403.35        18.05 o                         
   2   4   1        643.80        698.91         9.24 o                         
   3   4   1        612.35        666.56        17.93 o                         
   4   4   1       1140.83       1235.51        15.76 o                         
   5   4   1         76.22         77.68         1.30 o                         
   6   4   1        118.59        124.59         1.90 o                         
   7   4   1         88.05         78.99         2.17 o                         
   8   4   1        202.60        187.44         3.30 o                         
   9   4   1         89.65         95.46         2.65 o                         
  10   4   1        496.46        492.09         9.06 o                         
  11   4   1         94.50         97.87         4.06 o                         
 -12   5   1        103.97        105.71         3.27 o                         
 -11   5   1        168.27        177.04         4.34 o                         
 -10   5   1          6.12          6.47         0.98 o                         
  -9   5   1         14.88         12.34         1.59 o                         
  -8   5   1        317.58        307.46         5.99 o                         
  -7   5   1        159.18        149.90         3.52 o                         
  -6   5   1        198.87        189.50         3.86 o                         
  -5   5   1        548.20        540.45        11.90 o                         
  -4   5   1       1565.36       1601.50        20.94 o                         
  -3   5   1        196.30        201.61         2.94 o                         
  -2   5   1        843.28        827.43        11.05 o                         
  -1   5   1        826.10        883.82        18.20 o                         
   0   5   1        463.14        460.60         6.78 o                         
   1   5   1        847.04        872.00        11.39 o                         
   2   5   1        851.52        852.10        10.98 o                         
   3   5   1        181.74        190.02         4.62 o                         
   4   5   1       1549.80       1607.23        35.58 o                         
   5   5   1        564.20        560.36         7.59 o                         
   6   5   1        192.96        185.10         2.60 o                         
   7   5   1        169.45        158.99         2.56 o                         
   8   5   1        310.07        299.66         4.07 o                         
   9   5   1         17.01         16.02         1.15 o                         
  10   5   1          6.02          7.04         1.35 o                         
 -12   6   1         21.79         22.74         1.69 o                         
 -11   6   1         78.78         79.37         2.72 o                         
 -10   6   1         38.13         37.91         1.56 o                         
  -9   6   1        261.45        257.48         4.39 o                         
  -8   6   1         90.48         84.48         1.99 o                         
  -7   6   1       1091.02       1055.46        14.44 o                         
  -6   6   1         83.84         81.01         2.06 o                         
  -5   6   1        722.43        664.59        11.15 o                         
  -4   6   1        264.96        263.59         3.91 o                         
  -3   6   1        260.64        304.09         4.36 o                         
  -2   6   1         20.52         28.47         0.70 o                         
  -1   6   1        787.99        877.06        12.24 o                         
   0   6   1       1162.28       1186.95        15.36 o                         
   1   6   1        793.58        856.40        11.31 o                         
   2   6   1         20.85         26.88         0.63 o                         
   3   6   1        268.30        309.40         4.29 o                         
   4   6   1        262.31        261.60         3.81 o                         
   5   6   1        712.94        667.38         9.06 o                         
   6   6   1         88.02         82.78         1.63 o                         
   7   6   1       1089.00       1071.93        14.35 o                         
   8   6   1         93.58         87.77         2.15 o                         
   9   6   1        264.83        262.37         7.41 o                         
  10   6   1         37.18         35.24         2.36 o                         
 -12   7   1          8.02          6.94         1.16 o                         
 -11   7   1         85.60         87.04         2.88 o                         
 -10   7   1          9.65          9.24         1.09 o                         
  -9   7   1        101.14         96.33         2.24 o                         
  -8   7   1        529.79        506.74         7.45 o                         
  -7   7   1        313.69        297.52         5.85 o                         
  -6   7   1        409.49        402.35         5.77 o                         
  -5   7   1        125.66        114.14         2.09 o                         
  -4   7   1       1288.84       1300.48        17.21 o                         
  -3   7   1        183.06        173.69         2.71 o                         
  -2   7   1       1527.60       1669.05        21.24 o                         
  -1   7   1         93.95         92.76         3.11 o                         
   0   7   1       1517.62       1581.54        23.90 o                         
   1   7   1         88.40         86.20         1.90 o                         
   2   7   1       1532.16       1605.19        21.17 o                         
   3   7   1        188.64        176.53         2.65 o                         
   4   7   1       1294.54       1317.71        35.03 o                         
   5   7   1        124.36        114.12         2.00 o                         
   6   7   1        388.39        377.44         5.64 o                         
   7   7   1        322.14        307.68         4.65 o                         
   8   7   1        521.26        502.71         8.80 o                         
   9   7   1         99.69         93.95         3.74 o                         
  10   7   1         11.10          8.76         1.44 o                         
 -12   8   1        175.77        196.09         5.07 o                         
 -11   8   1         47.59         49.72         2.22 o                         
 -10   8   1        202.16        202.42         6.64 o                         
  -9   8   1         83.20         81.71         2.57 o                         
  -8   8   1        142.99        142.04         2.72 o                         
  -7   8   1         17.52         18.16         1.22 o                         
  -6   8   1         89.16         83.75         1.81 o                         
  -5   8   1         25.29         23.55         0.86 o                         
  -4   8   1        118.06        120.64         3.25 o                         
  -3   8   1        201.41        199.23         3.02 o                         
  -2   8   1        547.73        603.01         8.01 o                         
  -1   8   1        589.32        621.50         9.97 o                         
   0   8   1        374.78        387.34         6.49 o                         
   1   8   1        579.15        598.16         8.26 o                         
   2   8   1        549.04        584.63         7.95 o                         
   3   8   1        203.80        195.81         2.96 o                         
   4   8   1        115.48        121.50         2.97 o                         
   5   8   1         26.86         25.86         0.81 o                         
   6   8   1         96.47         88.69         2.02 o                         
   7   8   1         20.38         20.10         2.10 o                         
   8   8   1        132.22        128.25         2.98 o                         
   9   8   1         82.40         81.18         3.43 o                         
  10   8   1        207.21        208.71         6.54 o                         
 -12   9   1         20.41         22.25         2.26 o                         
 -11   9   1         36.75         38.03         1.99 o                         
 -10   9   1         68.61         69.45         3.35 o                         
  -9   9   1        236.27        242.53         8.29 o                         
  -8   9   1         81.22         77.50         2.43 o                         
  -7   9   1        649.87        657.11        11.25 o                         
  -6   9   1         86.02         85.41         2.46 o                         
  -5   9   1        360.57        359.15         5.30 o                         
  -4   9   1        148.10        152.18         2.54 o                         
  -3   9   1        835.48        835.75        11.05 o                         
  -2   9   1        143.48        157.33         2.42 o                         
  -1   9   1       1698.75       1657.84        26.05 o                         
   0   9   1         12.20         14.78         1.75 o                         
   1   9   1       1692.48       1616.99        25.99 o                         
   2   9   1        141.82        143.54         2.83 o                         
   3   9   1        835.19        811.93        27.79 o                         
   4   9   1        147.44        152.62         3.16 o                         
   5   9   1        361.43        362.04         6.30 o                         
   6   9   1         82.80         83.09         2.04 o                         
   7   9   1        672.52        669.53        17.31 o                         
   8   9   1         84.61         83.10         2.16 o                         
   9   9   1        233.22        235.08         7.16 o                         
  10   9   1         69.79         68.32         3.40 o                         
 -11  10   1         79.87         85.09         2.90 o                         
 -10  10   1        160.50        165.70         4.14 o                         
  -9  10   1         54.80         52.56         2.18 o                         
  -8  10   1        414.97        394.60         7.63 o                         
  -7  10   1         57.84         55.54         2.62 o                         
  -6  10   1        700.72        719.02         9.98 o                         
  -5  10   1        322.18        317.37         4.74 o                         
  -4  10   1        173.74        168.07         2.75 o                         
  -3  10   1        117.42        128.29         2.19 o                         
  -2  10   1         12.52         16.94         2.21 o                         
  -1  10   1        156.72        164.83         3.07 o                         
   0  10   1        198.81        201.69         3.69 o                         
   1  10   1        149.05        152.45         4.02 o                         
   2  10   1         14.14         16.54         1.70 o                         
   3  10   1        122.68        130.21         2.58 o                         
   4  10   1        168.54        165.88         3.24 o                         
   5  10   1        319.19        312.33         5.65 o                         
   6  10   1        701.76        717.19        24.64 o                         
   7  10   1         56.63         57.21         2.34 o                         
   8  10   1        413.39        410.98         9.12 o                         
   9  10   1         57.15         56.03         2.98 o                         
  10  10   1        164.25        166.87         5.79 o                         
 -11  11   1         15.66         15.57         1.46 o                         
 -10  11   1        181.05        182.34         4.48 o                         
  -9  11   1         25.20         23.89         2.62 o                         
  -8  11   1         48.57         48.70         1.91 o                         
  -7  11   1         54.47         53.25         1.89 o                         
  -6  11   1        717.96        694.24        12.01 o                         
  -5  11   1        594.68        595.51         8.33 o                         
  -4  11   1        189.71        190.49         5.71 o                         
  -3  11   1        371.70        373.00         5.35 o                         
  -2  11   1        335.75        319.58         7.98 o                         
  -1  11   1        207.67        208.03         7.14 o                         
   0  11   1        367.14        315.52         5.53 o                         
   1  11   1        199.16        202.15         3.78 o                         
   2  11   1        336.82        311.75         5.51 o                         
   3  11   1        383.89        373.46         6.46 o                         
   4  11   1        190.46        190.05         3.66 o                         
   5  11   1        598.44        592.33        12.19 o                         
   6  11   1        701.14        696.05        11.74 o                         
   7  11   1         54.26         51.23         1.68 o                         
   8  11   1         41.87         41.11         3.72 o                         
   9  11   1         22.92         22.92         2.18 o                         
  10  11   1        180.52        186.69         6.33 o                         
 -11  12   1        224.12        232.32         5.65 o                         
 -10  12   1         73.06         73.46         2.65 o                         
  -9  12   1        137.82        142.58         3.67 o                         
  -8  12   1         38.62         35.32         1.71 o                         
  -7  12   1        121.11        118.35         3.06 o                         
  -6  12   1        106.00        103.93         2.76 o                         
  -5  12   1         57.43         51.58         2.81 o                         
  -4  12   1         78.04         83.24         1.68 o                         
  -3  12   1        132.68        130.95         2.27 o                         
  -2  12   1        429.67        434.55        10.54 o                         
  -1  12   1        164.54        155.64         5.50 o                         
   0  12   1        144.41        135.32         2.76 o                         
   1  12   1        166.78        150.15         4.20 o                         
   2  12   1        433.00        423.44         7.33 o                         
   3  12   1        134.92        129.50         2.71 o                         
   4  12   1         73.05         77.16         1.95 o                         
   5  12   1         59.52         54.27         1.59 o                         
   6  12   1        111.46        110.39         2.57 o                         
   7  12   1        117.69        119.11         5.95 o                         
   8  12   1         41.08         38.78         2.46 o                         
   9  12   1        134.71        137.13         5.21 o                         
  10  12   1         71.78         69.15         3.65 o                         
 -11  13   1          4.60          5.12         1.48 o                         
 -10  13   1        151.39        153.70         5.47 o                         
  -9  13   1        194.61        198.45         4.73 o                         
  -8  13   1        264.06        277.03         8.69 o                         
  -7  13   1        169.21        173.38         4.24 o                         
  -6  13   1        190.63        189.23         4.19 o                         
  -5  13   1        329.34        309.11         5.99 o                         
  -4  13   1        126.64        125.87         4.36 o                         
  -3  13   1        515.52        497.00         6.95 o                         
  -2  13   1       1218.98       1224.23        19.54 o                         
  -1  13   1         12.51         13.62         0.80 o                         
   0  13   1        981.60        959.85        15.70 o                         
   1  13   1         11.72         16.99         1.91 o                         
   2  13   1       1212.63       1173.23        19.40 o                         
   3  13   1        511.56        485.18         8.44 o                         
   4  13   1        117.08        112.90         2.64 o                         
   5  13   1        338.21        316.13         5.80 o                         
   6  13   1        191.67        195.32         5.90 o                         
   7  13   1        173.78        171.44         4.49 o                         
   8  13   1        264.30        276.35         8.21 o                         
   9  13   1        199.49        216.54         6.89 o                         
  10  13   1        150.22        162.05         5.94 o                         
 -10  14   1         45.43         46.16         2.19 o                         
  -9  14   1         16.20         15.39         1.39 o                         
  -8  14   1         99.63         99.76         4.45 o                         
  -7  14   1        253.42        242.41         5.22 o                         
  -6  14   1         87.01         86.67         2.49 o                         
  -5  14   1         44.58         43.71         1.68 o                         
  -4  14   1          6.24          8.02         2.08 o                         
  -3  14   1         68.57         57.84         1.44 o                         
  -2  14   1        202.31        192.93         4.16 o                         
  -1  14   1         31.07         28.86         1.36 o                         
   0  14   1        304.09        280.95         8.85 o                         
   1  14   1         28.19         25.61         1.42 o                         
   2  14   1        200.79        187.05         4.23 o                         
   3  14   1         68.45         60.11         1.66 o                         
   4  14   1          5.33          7.94         0.72 o                         
   5  14   1         47.24         45.83         1.55 o                         
   6  14   1         83.70         83.48         2.81 o                         
   7  14   1        251.23        250.11         5.00 o                         
   8  14   1        105.72        103.08         4.31 o                         
   9  14   1         17.54         20.23         2.25 o                         
  10  14   1         43.02         50.76         3.26 o                         
 -10  15   1          2.32          0.93         0.92 o                         
  -9  15   1        105.11        107.53         3.26 o                         
  -8  15   1         26.72         26.88         3.31 o                         
  -7  15   1        186.13        178.20         4.21 o                         
  -6  15   1         18.70         14.94         1.95 o                         
  -5  15   1        340.81        332.25         6.47 o                         
  -4  15   1         56.44         45.77         1.74 o                         
  -3  15   1        458.84        453.33         8.06 o                         
  -2  15   1         68.87         63.45         1.84 o                         
  -1  15   1        476.21        449.25        10.25 o                         
   0  15   1        529.38        517.88         8.94 o                         
   1  15   1        488.12        447.26         8.10 o                         
   2  15   1         68.08         63.20         1.74 o                         
   3  15   1        461.13        445.15         8.43 o                         
   4  15   1         58.03         46.93         1.54 o                         
   5  15   1        345.04        337.98         8.85 o                         
   6  15   1         19.88         17.73         1.15 o                         
   7  15   1        180.92        180.44         4.00 o                         
   8  15   1         25.50         26.66         2.48 o                         
   9  15   1        106.86        111.42         4.81 o                         
  10  15   1          1.79          0.57         1.33 o                         
 -10  16   1        122.42        128.17         5.41 o                         
  -9  16   1         90.90         96.05         3.08 o                         
  -8  16   1        193.70        212.70         4.94 o                         
  -7  16   1         50.64         46.55         1.99 o                         
  -6  16   1        184.68        173.38         4.05 o                         
  -5  16   1        116.15        107.20         4.49 o                         
  -4  16   1        149.48        134.44         3.26 o                         
  -3  16   1         87.33         79.16         2.25 o                         
  -2  16   1         20.60         18.42         2.04 o                         
  -1  16   1         20.02         20.74         1.83 o                         
   0  16   1        389.31        371.56         6.72 o                         
   1  16   1         22.50         23.90         1.07 o                         
   2  16   1         19.41         15.17         0.93 o                         
   3  16   1         88.63         82.03         2.14 o                         
   4  16   1        148.95        142.42         3.15 o                         
   5  16   1        118.77        110.07         2.73 o                         
   6  16   1        182.28        171.58         3.83 o                         
   7  16   1         47.55         42.87         5.10 o                         
   8  16   1        192.36        216.64         7.16 o                         
   9  16   1         91.61         97.10         4.60 o                         
  10  16   1        123.30        138.88         5.76 o                         
  -9  17   1         68.84         69.86         2.75 o                         
  -8  17   1         54.12         58.30         2.38 o                         
  -7  17   1         98.77        102.69         8.84 o                         
  -6  17   1        161.71        161.61         7.66 o                         
  -5  17   1         68.54         63.02         2.17 o                         
  -4  17   1        369.69        354.67         6.84 o                         
  -3  17   1        165.98        159.44         3.61 o                         
  -2  17   1         86.83         79.91         3.53 o                         
  -1  17   1        464.08        448.28         8.07 o                         
   0  17   1        175.86        177.10         3.72 o                         
   1  17   1        473.67        454.48         8.02 o                         
   2  17   1         80.61         74.56         2.06 o                         
   3  17   1        163.40        161.33         3.49 o                         
   4  17   1        368.64        359.94        11.51 o                         
   5  17   1         66.15         62.16         2.00 o                         
   6  17   1        160.92        167.34         3.79 o                         
   7  17   1         96.14         98.74         4.40 o                         
   8  17   1         54.66         54.02         3.32 o                         
   9  17   1         67.78         75.97         4.12 o                         
  -9  18   1        119.44        113.42         5.10 o                         
  -8  18   1         33.40         34.94         2.02 o                         
  -7  18   1         16.54         14.78         1.36 o                         
  -6  18   1         17.97         16.78         2.21 o                         
  -5  18   1         94.83         99.71         2.86 o                         
  -4  18   1         47.42         46.09         1.85 o                         
  -3  18   1         36.60         31.01         1.49 o                         
  -2  18   1         87.91         79.81         2.28 o                         
  -1  18   1         36.61         34.21         1.42 o                         
   0  18   1        329.23        311.43         5.92 o                         
   1  18   1         35.62         36.05         1.39 o                         
   2  18   1         84.99         79.80         2.19 o                         
   3  18   1         38.88         35.80         1.45 o                         
   4  18   1         47.39         49.76         2.35 o                         
   5  18   1         95.17         99.92         3.76 o                         
   6  18   1         19.89         19.04         1.29 o                         
   7  18   1         17.93         15.41         2.01 o                         
   8  18   1         35.10         34.52         2.85 o                         
   9  18   1        118.43        119.45         5.35 o                         
  -8  19   1         69.97         65.90         2.72 o                         
  -7  19   1        113.79        114.74         3.39 o                         
  -6  19   1        174.25        176.25         4.32 o                         
  -5  19   1         16.60         19.02         1.43 o                         
  -4  19   1        234.11        239.01         5.12 o                         
  -3  19   1        174.12        173.22         3.97 o                         
  -2  19   1        147.80        148.61         3.45 o                         
  -1  19   1        176.99        172.54         3.80 o                         
   0  19   1        680.65        665.83        11.53 o                         
   1  19   1        178.14        172.29         5.49 o                         
   2  19   1        141.23        143.89         3.33 o                         
   3  19   1        176.56        174.96         3.84 o                         
   4  19   1        235.70        240.93         4.96 o                         
   5  19   1         17.16         22.24         1.37 o                         
   6  19   1        176.64        179.27         6.95 o                         
   7  19   1        116.90        114.98         4.93 o                         
   8  19   1         72.66         75.05         4.13 o                         
  -7  20   1         28.68         25.88         1.79 o                         
  -6  20   1         10.43          9.59         1.20 o                         
  -5  20   1        176.68        171.15         4.19 o                         
  -4  20   1        104.59        101.14         2.91 o                         
  -3  20   1         19.33         18.16         1.32 o                         
  -2  20   1        259.36        246.75         5.22 o                         
  -1  20   1          8.33          7.84         0.84 o                         
   1  20   1          7.62          7.75         0.85 o                         
   2  20   1        263.17        261.63         5.18 o                         
   3  20   1         18.11         19.07         1.27 o                         
   4  20   1        100.96         98.14         2.72 o                         
   5  20   1        176.06        174.18         4.02 o                         
   6  20   1         10.35         10.86         3.73 o                         
   7  20   1         29.43         28.07         2.71 o                         
  -7  21   1        107.99        104.23         5.80 o                         
  -6  21   1         17.08         17.40         1.49 o                         
  -5  21   1         60.06         57.24         2.29 o                         
  -4  21   1         19.07         15.67         1.31 o                         
  -3  21   1        360.92        353.31         7.01 o                         
  -2  21   1         12.54         12.80         1.12 o                         
  -1  21   1        131.91        130.12         5.58 o                         
   0  21   1          6.67          6.32         0.84 o                         
   1  21   1        129.89        131.25         3.23 o                         
   2  21   1         13.07         15.40         1.72 o                         
   3  21   1        367.06        360.15         6.89 o                         
   4  21   1         19.90         16.58         1.78 o                         
   5  21   1         55.65         53.82         2.07 o                         
   6  21   1         16.79         17.53         2.16 o                         
   7  21   1        104.47        106.72         5.15 o                         
  -6  22   1        156.98        164.08         6.22 o                         
  -5  22   1         26.10         25.48         1.70 o                         
  -4  22   1          0.70         -0.77         0.87 o                         
  -3  22   1          7.87         10.09         1.09 o                         
  -2  22   1        144.51        143.96         4.27 o                         
  -1  22   1         92.30         94.76         2.72 o                         
   0  22   1         44.19         44.63         1.80 o                         
   1  22   1         88.75         91.97         2.99 o                         
   2  22   1        147.73        154.52         3.98 o                         
   3  22   1          8.33          9.84         1.10 o                         
   4  22   1          0.34          0.16         0.62 o                         
   5  22   1         28.05         26.10         1.59 o                         
   6  22   1        154.92        157.27         6.38 o                         
  -4  23   1         90.30         97.33         3.06 o                         
  -3  23   1        122.09        131.39         4.13 o                         
  -2  23   1        104.34        102.05         3.01 o                         
  -1  23   1        113.47        112.58         3.09 o                         
   0  23   1         86.77         93.64         3.14 o                         
   1  23   1        110.39        112.99         4.16 o                         
   2  23   1        104.93        109.87         4.11 o                         
   3  23   1        121.79        131.46         3.41 o                         
   4  23   1         88.10         97.74         2.88 o                         
   5  23   1        115.21        128.99         9.82 o                         
  -3  24   1         75.73         77.38         2.71 o                         
  -2  24   1         22.19         19.66         1.47 o                         
  -1  24   1         33.99         39.18         1.84 o                         
   0  24   1          4.14          4.47         0.85 o                         
   1  24   1         33.33         36.13         1.78 o                         
   2  24   1         21.66         22.13         1.51 o                         
   3  24   1         74.59         76.99         2.57 o                         
   4  24   1         25.70         28.79         2.25 o                         
  -1  25   1         64.72         68.61         3.56 o                         
   0  25   1        200.19        211.96         6.86 o                         
   1  25   1         64.49         72.82         3.49 o                         
   2  25   1        132.90        144.53         5.20 o                         
   3  25   1         44.30         47.60         2.91 o                         
   0   0   2       1905.78       2011.69        31.78 o                         
   1   0   2         18.13         15.47         1.30 o                         
   2   0   2        443.03        437.03         7.38 o                         
   3   0   2          1.27          2.24         1.11 o                         
   4   0   2        201.46        196.10         2.94 o                         
   5   0   2        126.02        112.55         1.95 o                         
   6   0   2        476.26        453.53         8.22 o                         
   7   0   2        307.46        314.88         8.74 o                         
   8   0   2        313.27        315.53         6.37 o                         
   9   0   2         69.51         66.19         2.38 o                         
  10   0   2        112.09        112.69         3.34 o                         
  11   0   2         89.65         85.69         3.03 o                         
  12   0   2         17.90         16.77         1.65 o                         
 -12   1   2         46.01         46.64         2.47 o                         
 -11   1   2        134.50        142.84         4.02 o                         
 -10   1   2         66.20         67.73         2.54 o                         
  -9   1   2        231.59        233.73         5.25 o                         
  -8   1   2        223.24        220.98         4.90 o                         
  -7   1   2        108.45        104.87         2.83 o                         
  -6   1   2        228.08        231.20         4.68 o                         
  -5   1   2        331.63        334.50         4.78 o                         
  -4   1   2        328.16        329.39         8.36 o                         
  -3   1   2         12.15          7.45         0.60 o                         
  -2   1   2        318.54        310.30         5.45 o                         
  -1   1   2        423.71        444.35         8.70 o                         
   0   1   2        258.65        279.82         4.54 o                         
   1   1   2        412.57        438.64         8.95 o                         
   2   1   2        317.46        313.52         4.29 o                         
   3   1   2         14.21         11.31         0.61 o                         
   4   1   2        327.14        327.03         6.66 o                         
   5   1   2        329.37        327.05         4.80 o                         
   6   1   2        229.51        223.98         5.18 o                         
   7   1   2        117.41        106.85         2.81 o                         
   8   1   2        225.72        228.61         4.93 o                         
   9   1   2        230.51        238.71         5.27 o                         
  10   1   2         65.93         67.37         3.56 o                         
  11   1   2        136.98        144.23         4.15 o                         
  12   1   2         43.02         44.36         4.78 o                         
 -12   2   2        109.47        126.07         4.03 o                         
 -11   2   2         24.56         23.93         1.79 o                         
 -10   2   2        134.72        132.16         3.74 o                         
  -9   2   2         73.24         70.32         2.48 o                         
  -8   2   2         74.20         66.73         2.29 o                         
  -7   2   2        127.57        131.39         3.21 o                         
  -6   2   2        289.66        287.46         5.69 o                         
  -5   2   2        261.59        258.86         8.29 o                         
  -4   2   2        544.57        564.99         9.59 o                         
  -3   2   2       1177.06       1159.46        19.04 o                         
  -2   2   2         95.54        103.16         2.13 o                         
  -1   2   2       1368.94       1470.85        19.42 o                         
   0   2   2         13.23          9.22         0.35 o                         
   1   2   2       1356.23       1488.73        19.06 o                         
   2   2   2         87.27         96.44         1.96 o                         
   3   2   2       1176.12       1187.80        15.39 o                         
   4   2   2        541.19        556.01         7.65 o                         
   5   2   2        256.19        262.47         5.73 o                         
   6   2   2        296.13        297.73         6.51 o                         
   7   2   2        117.96        120.05         3.13 o                         
   8   2   2         68.26         62.13         2.23 o                         
   9   2   2         73.72         74.90         2.53 o                         
  10   2   2        133.69        135.96         3.72 o                         
  11   2   2         25.38         27.34         1.84 o                         
  12   2   2        113.70        119.38         3.93 o                         
 -12   3   2         74.71         76.86         8.21 o                         
 -11   3   2         77.98         71.93         2.79 o                         
 -10   3   2         68.59         58.52         2.44 o                         
  -9   3   2        179.00        168.55         4.13 o                         
  -8   3   2        724.06        704.24        12.45 o                         
  -7   3   2        151.85        141.53         3.46 o                         
  -6   3   2       1080.86       1069.99        19.34 o                         
  -5   3   2        460.88        451.77         7.89 o                         
  -4   3   2         62.19         61.37         2.04 o                         
  -3   3   2       1616.11       1672.26        27.60 o                         
  -2   3   2         95.20        107.53         2.31 o                         
  -1   3   2       1361.48       1437.61        16.29 o                         
   0   3   2        273.77        311.62         4.25 o                         
   1   3   2       1367.99       1467.00        19.77 o                         
   2   3   2         98.73        114.59         2.13 o                         
   3   3   2       1638.24       1762.72        22.41 o                         
   4   3   2         62.78         66.76         2.37 o                         
   5   3   2        442.90        431.96         6.30 o                         
   6   3   2       1078.22       1060.94        14.32 o                         
   7   3   2        153.79        145.24         5.10 o                         
   8   3   2        727.72        697.14        16.71 o                         
   9   3   2        171.36        160.92         4.05 o                         
  10   3   2         65.89         60.92         2.41 o                         
  11   3   2         82.61         81.87         3.11 o                         
  12   3   2         74.32         77.57         4.92 o                         
 -12   4   2        175.78        205.10         7.45 o                         
 -11   4   2          2.68          2.95         1.00 o                         
 -10   4   2         26.88         29.69         1.83 o                         
  -9   4   2        250.87        240.91         5.39 o                         
  -8   4   2        233.02        234.72         5.15 o                         
  -7   4   2        175.93        164.38         3.85 o                         
  -6   4   2        503.81        477.60         8.67 o                         
  -5   4   2         27.01         24.57         1.18 o                         
  -4   4   2        252.51        262.17         4.88 o                         
  -3   4   2       1138.17       1184.94        15.90 o                         
  -2   4   2        135.58        156.80         2.57 o                         
  -1   4   2       1405.14       1490.02        16.89 o                         
   0   4   2        279.91        354.56         4.82 o                         
   1   4   2       1410.75       1523.63        21.31 o                         
   2   4   2        145.50        173.70         3.42 o                         
   3   4   2       1158.70       1224.84        15.93 o                         
   4   4   2        245.01        255.15         3.23 o                         
   5   4   2         31.81         28.23         1.02 o                         
   6   4   2        508.73        483.00         6.91 o                         
   7   4   2        180.24        171.63         5.66 o                         
   8   4   2        236.40        241.92         5.16 o                         
   9   4   2        256.54        245.82         5.39 o                         
  10   4   2         25.50         26.06         1.73 o                         
  11   4   2          1.78          2.18         1.05 o                         
 -11   5   2        217.07        236.31         4.66 o                         
 -10   5   2        212.62        219.41         5.18 o                         
  -9   5   2         63.42         64.93         2.42 o                         
  -8   5   2         42.66         45.16         2.33 o                         
  -7   5   2         58.42         63.24         2.09 o                         
  -6   5   2        321.75        318.42         6.28 o                         
  -5   5   2         66.95         69.37         1.95 o                         
  -4   5   2         35.95         25.22         1.02 o                         
  -3   5   2        649.73        640.30        10.59 o                         
  -2   5   2        937.91       1049.32        13.01 o                         
  -1   5   2        325.21        357.37         7.02 o                         
   0   5   2        471.76        504.61         6.75 o                         
   1   5   2        313.00        348.72         4.81 o                         
   2   5   2        904.43       1017.68        19.51 o                         
   3   5   2        654.83        663.93         8.65 o                         
   4   5   2         40.23         27.36         0.64 o                         
   5   5   2         61.05         62.10         3.26 o                         
   6   5   2        335.59        336.73         5.00 o                         
   7   5   2         53.37         54.62         1.95 o                         
   8   5   2         47.94         51.71         2.00 o                         
   9   5   2         58.05         58.07         3.44 o                         
  10   5   2        217.25        221.65         7.59 o                         
  11   5   2        219.86        228.82         8.10 o                         
 -11   6   2         86.00         88.26         4.21 o                         
 -10   6   2         72.80         74.43         2.49 o                         
  -9   6   2        245.70        232.81         4.26 o                         
  -8   6   2         79.31         79.11         2.05 o                         
  -7   6   2          5.32          5.41         0.66 o                         
  -6   6   2        603.45        593.55         8.50 o                         
  -5   6   2        192.11        206.37         3.42 o                         
  -4   6   2        541.08        548.17         7.63 o                         
  -3   6   2        105.63        101.64         1.87 o                         
  -2   6   2        400.34        394.47         4.63 o                         
  -1   6   2        634.80        731.66        12.64 o                         
   0   6   2       1102.23       1148.57        14.95 o                         
   1   6   2        631.77        725.01        12.35 o                         
   2   6   2        385.92        368.77         5.21 o                         
   3   6   2        105.76        100.05         1.63 o                         
   4   6   2        532.05        538.49         8.83 o                         
   5   6   2        194.61        206.50         6.82 o                         
   6   6   2        594.81        592.42        10.25 o                         
   7   6   2          6.46          5.14         1.23 o                         
   8   6   2         76.27         79.76         3.77 o                         
   9   6   2        245.53        233.24         7.72 o                         
  10   6   2         70.93         68.28         3.93 o                         
 -11   7   2        100.99        102.87         3.32 o                         
 -10   7   2        113.70        116.77         2.80 o                         
  -9   7   2        105.17        100.07         2.46 o                         
  -8   7   2         79.25         74.34         1.99 o                         
  -7   7   2        635.38        626.34         8.96 o                         
  -6   7   2        268.34        260.12         4.25 o                         
  -5   7   2        203.05        207.82         3.43 o                         
  -4   7   2        298.82        304.39         4.64 o                         
  -3   7   2        347.92        378.63         8.77 o                         
  -2   7   2        740.10        778.64        12.44 o                         
  -1   7   2        548.70        609.12         9.92 o                         
   0   7   2        813.60        867.20        11.41 o                         
   1   7   2        564.23        629.66         8.26 o                         
   2   7   2        748.80        772.57        11.12 o                         
   3   7   2        347.77        360.11         5.11 o                         
   4   7   2        304.97        311.86         4.40 o                         
   5   7   2        203.31        199.23         4.02 o                         
   6   7   2        267.73        259.23         5.06 o                         
   7   7   2        629.42        603.21        10.91 o                         
   8   7   2         81.18         76.18         3.71 o                         
   9   7   2        102.20         99.00         4.50 o                         
  10   7   2        116.09        115.25         5.11 o                         
 -11   8   2         55.90         56.60         3.66 o                         
 -10   8   2         33.62         37.09         5.27 o                         
  -9   8   2         83.07         82.54         2.24 o                         
  -8   8   2         35.82         39.63         1.47 o                         
  -7   8   2        134.84        132.23         2.69 o                         
  -6   8   2        104.61         99.27         2.81 o                         
  -5   8   2        195.56        192.44         5.49 o                         
  -4   8   2         63.92         58.18         1.41 o                         
  -3   8   2        317.17        308.95         4.58 o                         
  -2   8   2        294.85        303.87         3.71 o                         
  -1   8   2        728.77        732.71         9.66 o                         
   0   8   2        784.26        833.48        11.01 o                         
   1   8   2        735.81        720.58         9.65 o                         
   2   8   2        296.20        293.38         6.87 o                         
   3   8   2        316.14        307.30         4.38 o                         
   4   8   2         65.36         61.52         1.52 o                         
   5   8   2        198.73        193.07         3.90 o                         
   6   8   2        103.43         99.73         2.52 o                         
   7   8   2        136.05        130.86         3.17 o                         
   8   8   2         35.09         33.88         2.58 o                         
   9   8   2         81.28         89.09         4.22 o                         
 -11   9   2        109.08        107.23         3.50 o                         
 -10   9   2        119.74        123.94         3.59 o                         
  -9   9   2         46.93         50.15         1.79 o                         
  -8   9   2        140.54        148.41         3.03 o                         
  -7   9   2        108.47         98.37         2.25 o                         
  -6   9   2        150.51        146.34         2.79 o                         
  -5   9   2        337.47        358.56         5.45 o                         
  -4   9   2         95.55         85.01         1.79 o                         
  -3   9   2        426.73        425.05         5.96 o                         
  -2   9   2         16.11         16.16         0.88 o                         
  -1   9   2        618.77        591.46        10.87 o                         
   0   9   2         62.20         66.36         1.25 o                         
   1   9   2        629.74        598.93         8.01 o                         
   2   9   2         16.24         15.91         0.56 o                         
   3   9   2        408.94        400.73         5.74 o                         
   4   9   2         94.82         85.47         2.85 o                         
   5   9   2        341.67        359.55         6.57 o                         
   6   9   2        148.34        144.97         4.67 o                         
   7   9   2        106.71         95.70         3.15 o                         
   8   9   2        143.44        142.22         5.47 o                         
 -11  10   2         19.46         24.88         2.67 o                         
 -10  10   2        111.24        116.37         3.49 o                         
  -9  10   2         33.57         33.18         2.27 o                         
  -8  10   2        134.17        137.31         2.89 o                         
  -7  10   2        179.05        179.92         3.33 o                         
  -6  10   2         94.89         87.56         2.02 o                         
  -5  10   2        379.92        383.55         5.79 o                         
  -4  10   2        309.19        286.56         4.46 o                         
  -3  10   2        447.67        431.99         6.19 o                         
  -2  10   2         63.03         60.85         1.62 o                         
  -1  10   2        223.26        229.55         3.43 o                         
   0  10   2        200.70        192.76         3.07 o                         
   1  10   2        216.85        220.08         3.32 o                         
   2  10   2         63.72         62.00         1.24 o                         
   3  10   2        451.45        426.16         6.12 o                         
   4  10   2        309.03        291.07         4.27 o                         
   5  10   2        387.75        383.46        11.88 o                         
   6  10   2         94.78         88.81         2.82 o                         
   7  10   2        178.82        170.47         3.96 o                         
   8  10   2        134.95        135.21         5.29 o                         
 -10  11   2         13.85         11.73         2.28 o                         
  -9  11   2        159.32        172.51         4.33 o                         
  -8  11   2        169.38        177.01         4.27 o                         
  -7  11   2         44.96         40.16         1.76 o                         
  -6  11   2         23.85         25.08         1.13 o                         
  -5  11   2         40.85         42.07         1.40 o                         
  -4  11   2        139.37        119.92         2.32 o                         
  -3  11   2         52.84         49.11         1.26 o                         
  -2  11   2        214.54        211.40         3.34 o                         
  -1  11   2        355.46        344.57         6.23 o                         
   0  11   2          0.10          0.70         0.25 o                         
   1  11   2        365.96        359.06         5.87 o                         
   2  11   2        210.33        204.82         3.17 o                         
   3  11   2         48.06         43.77         1.18 o                         
   4  11   2        145.49        122.05         2.14 o                         
   5  11   2         42.23         42.29         2.21 o                         
   6  11   2         26.40         26.55         1.38 o                         
   7  11   2         41.07         35.74         2.10 o                         
 -10  12   2        154.42        166.91         4.41 o                         
  -9  12   2         34.94         32.56         1.90 o                         
  -8  12   2        276.95        279.33         5.96 o                         
  -7  12   2        140.65        138.48         4.95 o                         
  -6  12   2         42.29         37.30         1.33 o                         
  -5  12   2         38.27         46.00         1.40 o                         
  -4  12   2        207.80        196.34         3.25 o                         
  -3  12   2         37.24         33.54         1.09 o                         
  -2  12   2        688.62        682.79         9.46 o                         
  -1  12   2        338.98        324.94         5.91 o                         
   0  12   2       1291.17       1241.55        20.08 o                         
   1  12   2        336.70        322.14         5.72 o                         
   2  12   2        692.74        689.08         9.31 o                         
   3  12   2         38.98         34.36         0.95 o                         
   4  12   2        191.63        178.75         3.01 o                         
   5  12   2         38.12         42.84         1.59 o                         
   6  12   2         39.57         36.06         2.06 o                         
   7  12   2        141.26        135.71         4.61 o                         
 -10  13   2         73.75         75.23         2.96 o                         
  -9  13   2        371.64        392.19         7.94 o                         
  -8  13   2         16.69         17.78         1.49 o                         
  -7  13   2        185.35        186.94         4.39 o                         
  -6  13   2        171.67        171.22         4.01 o                         
  -5  13   2        608.16        575.36         8.31 o                         
  -4  13   2        466.66        473.41         6.90 o                         
  -3  13   2          2.45          4.52         0.53 o                         
  -2  13   2        277.87        279.41         4.32 o                         
  -1  13   2        214.84        194.59         3.87 o                         
   0  13   2        623.28        600.01        10.15 o                         
   1  13   2        214.64        194.30         5.15 o                         
   2  13   2        274.69        279.10         5.06 o                         
   3  13   2          3.29          5.10         0.53 o                         
   4  13   2        473.87        466.61        22.00 o                         
   5  13   2        603.70        566.36        14.09 o                         
   6  13   2        169.72        172.10         5.32 o                         
   7  13   2        182.95        189.13         5.90 o                         
  -9  14   2         99.47        107.22         3.36 o                         
  -8  14   2          6.91          6.14         1.07 o                         
  -7  14   2         82.68         81.55         2.68 o                         
  -6  14   2         86.45         90.84         2.73 o                         
  -5  14   2        710.82        708.50        10.18 o                         
  -4  14   2        141.20        142.89         2.73 o                         
  -3  14   2        286.70        258.12         4.30 o                         
  -2  14   2        152.84        147.51         2.65 o                         
  -1  14   2         19.16         14.79         0.92 o                         
   0  14   2        506.20        513.02         8.86 o                         
   1  14   2         14.28         13.30         0.82 o                         
   2  14   2        154.01        146.45         3.04 o                         
   3  14   2        294.64        265.51         4.86 o                         
   4  14   2        143.36        146.30         9.51 o                         
   5  14   2        712.93        669.81        16.93 o                         
   6  14   2         90.92         93.63         3.61 o                         
   7  14   2         81.28         85.00         3.61 o                         
  -9  15   2        154.65        152.52         4.19 o                         
  -8  15   2          4.78          4.39         1.01 o                         
  -7  15   2        182.82        185.71         4.91 o                         
  -6  15   2          6.40          9.01         1.08 o                         
  -5  15   2         90.47         92.60         2.66 o                         
  -4  15   2         14.63         12.82         1.49 o                         
  -3  15   2        150.34        148.22         2.75 o                         
  -2  15   2         14.80         13.20         0.99 o                         
  -1  15   2        100.02         94.63         2.37 o                         
   0  15   2         36.90         28.34         1.19 o                         
   1  15   2         95.87         92.03         2.25 o                         
   2  15   2         15.90         12.66         1.48 o                         
   3  15   2        152.93        146.75         3.12 o                         
   4  15   2         15.82         14.96         1.42 o                         
   5  15   2         83.82         86.43         3.44 o                         
   6  15   2          5.94          7.37         1.28 o                         
   7  15   2        190.43        192.77         6.19 o                         
  -9  16   2        140.28        127.68         6.51 o                         
  -8  16   2        118.84        116.27         3.50 o                         
  -7  16   2        169.25        178.14         4.39 o                         
  -6  16   2         77.45         75.70         2.54 o                         
  -5  16   2         85.59         78.48         2.49 o                         
  -4  16   2          9.26         10.12         1.04 o                         
  -3  16   2         96.47         91.43         2.03 o                         
  -2  16   2        140.43        135.70         2.57 o                         
  -1  16   2        264.49        255.16         5.03 o                         
   0  16   2        233.13        220.36         4.39 o                         
   1  16   2        264.66        258.37         4.96 o                         
   2  16   2        138.67        132.43         2.95 o                         
   3  16   2         93.90         90.10         2.26 o                         
   4  16   2          8.50          8.42         1.19 o                         
   5  16   2         81.08         78.61         3.34 o                         
   6  16   2         82.04         78.00         3.46 o                         
   7  16   2        168.65        172.84         5.95 o                         
  -8  17   2         15.64         19.68         1.68 o                         
  -7  17   2        241.64        246.02         5.56 o                         
  -6  17   2         78.81         81.11         2.70 o                         
  -5  17   2         85.19         82.36         2.60 o                         
  -4  17   2         97.54         96.45         2.78 o                         
  -3  17   2        131.61        129.36         3.62 o                         
  -2  17   2        109.07         99.60         2.12 o                         
  -1  17   2         63.72         61.98         1.92 o                         
   0  17   2         88.43         89.20         2.34 o                         
   1  17   2         61.83         59.63         2.14 o                         
   2  17   2        107.01         94.71         2.42 o                         
   3  17   2        134.13        135.10         3.02 o                         
   4  17   2         97.53         97.81         3.71 o                         
   5  17   2         80.63         78.95         3.47 o                         
   6  17   2         81.28         77.54         3.56 o                         
   7  17   2        245.55        248.02         7.72 o                         
  -8  18   2         56.33         62.88         4.81 o                         
  -7  18   2         19.43         18.64         1.62 o                         
  -6  18   2         49.78         50.31         2.22 o                         
  -5  18   2          7.88          6.07         1.00 o                         
  -4  18   2        247.76        247.76         5.55 o                         
  -3  18   2         18.54         17.75         1.31 o                         
  -2  18   2        347.80        334.91         6.58 o                         
  -1  18   2         35.24         30.38         1.43 o                         
   0  18   2        163.12        162.79         5.06 o                         
   1  18   2         34.62         30.27         1.34 o                         
   2  18   2        346.14        349.24         6.41 o                         
   3  18   2         18.28         17.38         1.09 o                         
   4  18   2        249.68        255.07         7.35 o                         
   5  18   2          7.26          7.37         1.33 o                         
   6  18   2         46.88         50.60         3.00 o                         
   7  18   2         18.55         15.55         1.98 o                         
  -7  19   2        462.71        501.77        11.71 o                         
  -6  19   2         29.28         27.28         1.80 o                         
  -5  19   2         45.13         44.56         2.04 o                         
  -4  19   2        107.89        103.21         3.04 o                         
  -3  19   2         56.91         55.31         2.77 o                         
  -2  19   2        304.51        298.69         6.02 o                         
  -1  19   2         52.67         50.44         3.15 o                         
   0  19   2         84.37         90.96         2.49 o                         
   1  19   2         54.52         52.76         1.77 o                         
   2  19   2        307.16        305.01         5.84 o                         
   3  19   2         56.71         59.93         6.73 o                         
   4  19   2        111.65        111.90         4.18 o                         
   5  19   2         45.74         46.07         2.75 o                         
   6  19   2         26.17         29.23         2.51 o                         
   7  19   2        458.45        496.10        13.63 o                         
  -6  20   2         26.55         32.09         1.97 o                         
  -5  20   2        202.70        205.78         4.92 o                         
  -4  20   2        119.06        122.23         4.15 o                         
  -3  20   2         15.61         11.95         1.17 o                         
  -2  20   2        130.92        127.17         3.31 o                         
  -1  20   2         44.41         44.83         1.79 o                         
   0  20   2         39.16         37.18         1.95 o                         
   1  20   2         47.88         48.99         1.82 o                         
   2  20   2        135.74        130.97         4.32 o                         
   3  20   2         16.34         13.65         1.62 o                         
   4  20   2        118.97        128.30         4.69 o                         
   5  20   2        203.27        219.51         6.91 o                         
   6  20   2         28.00         31.97         2.67 o                         
   7  20   2        126.71        139.39         5.58 o                         
  -5  21   2        165.91        178.18         5.85 o                         
  -4  21   2         26.85         28.61         1.79 o                         
  -3  21   2        164.56        162.04         4.00 o                         
  -2  21   2          3.85          3.26         0.81 o                         
  -1  21   2         46.13         41.20         4.00 o                         
   0  21   2          0.12          0.20         0.59 o                         
   1  21   2         45.08         42.86         1.71 o                         
   2  21   2          3.71          4.13         1.21 o                         
   3  21   2        153.83        160.30         5.51 o                         
   4  21   2         26.99         29.19         2.33 o                         
   5  21   2        172.40        185.33         6.33 o                         
   6  21   2          8.80          8.37         1.65 o                         
  -5  22   2         48.61         46.88         4.39 o                         
  -4  22   2         45.95         48.07         2.97 o                         
  -3  22   2         34.03         28.86         1.75 o                         
  -2  22   2        140.79        145.85         3.75 o                         
  -1  22   2        238.83        243.51         7.29 o                         
   0  22   2         68.62         63.38         2.61 o                         
   1  22   2        233.46        244.52         5.16 o                         
   2  22   2        139.10        149.90         3.71 o                         
   3  22   2         30.51         32.90         2.41 o                         
   4  22   2         46.02         50.47         3.07 o                         
   5  22   2         47.14         43.64         3.07 o                         
  -4  23   2         78.81         87.64         6.26 o                         
  -3  23   2         68.33         68.40         2.74 o                         
  -2  23   2        130.53        140.45         3.74 o                         
  -1  23   2        180.73        193.65         7.77 o                         
   0  23   2         41.81         43.57         1.93 o                         
   1  23   2        185.29        187.44         4.35 o                         
   2  23   2        135.79        146.83         5.27 o                         
   3  23   2         67.92         71.28         3.52 o                         
   4  23   2         79.31         82.65         4.44 o                         
  -2  24   2        121.57        120.78         4.93 o                         
  -1  24   2         11.91         13.14         1.80 o                         
   0  24   2         34.09         37.77         2.61 o                         
   1  24   2         12.26         12.94         1.67 o                         
   0  25   2         46.02         46.27         3.25 o                         
   0   0   3       2141.72       2209.15        34.96 o                         
   1   0   3         28.33         27.28         2.26 o                         
   2   0   3       1384.62       1415.66        22.82 o                         
   3   0   3          3.66          3.18         0.52 o                         
   4   0   3        907.83        882.17        21.81 o                         
   5   0   3         32.13         29.14         1.39 o                         
   6   0   3         55.75         55.20         1.98 o                         
   7   0   3        398.03        399.31         7.74 o                         
   8   0   3        252.99        248.03         6.77 o                         
   9   0   3         10.81         10.98         1.28 o                         
  10   0   3         12.05         11.58         1.40 o                         
  11   0   3         78.48         74.86         3.01 o                         
 -11   1   3         80.19         80.90         5.01 o                         
 -10   1   3         90.47         99.79         3.34 o                         
  -9   1   3        135.54        135.06         3.82 o                         
  -8   1   3        187.65        185.79         4.53 o                         
  -7   1   3        681.38        669.59        11.99 o                         
  -6   1   3        101.95         99.16         2.80 o                         
  -5   1   3        481.03        491.74         8.73 o                         
  -4   1   3         23.37         24.95         1.20 o                         
  -3   1   3        121.60        118.51         2.68 o                         
  -2   1   3        367.82        367.35         6.42 o                         
  -1   1   3         27.95         26.42         0.86 o                         
   0   1   3         12.65         10.39         0.40 o                         
   1   1   3         26.00         25.66         1.38 o                         
   2   1   3        365.13        356.52        11.51 o                         
   3   1   3        121.43        117.13         2.74 o                         
   4   1   3         22.63         20.79         1.62 o                         
   5   1   3        470.78        470.81         8.67 o                         
   6   1   3        110.12        106.90         2.84 o                         
   7   1   3        690.04        670.07        11.98 o                         
   8   1   3        196.80        195.09         4.58 o                         
   9   1   3        144.98        143.67         3.89 o                         
  10   1   3         92.20        102.44         3.35 o                         
  11   1   3         78.20         84.60         3.16 o                         
 -11   2   3        118.27        128.08         5.81 o                         
 -10   2   3        135.77        144.08         4.07 o                         
  -9   2   3         71.07         71.91         2.70 o                         
  -8   2   3        230.10        229.02         5.19 o                         
  -7   2   3        254.56        246.53         5.31 o                         
  -6   2   3         50.45         51.99         1.97 o                         
  -5   2   3        488.23        486.07         8.81 o                         
  -4   2   3        401.00        380.35         8.70 o                         
  -3   2   3        245.78        239.35         4.51 o                         
  -2   2   3         46.22         38.75         1.26 o                         
  -1   2   3        171.29        163.92         1.96 o                         
   0   2   3        100.74        101.13         1.48 o                         
   1   2   3        176.08        174.08         7.31 o                         
   2   2   3         43.48         34.90         1.84 o                         
   3   2   3        231.79        221.53         4.43 o                         
   4   2   3        410.77        397.37         9.13 o                         
   5   2   3        500.57        490.29         8.80 o                         
   6   2   3         54.48         55.59         1.96 o                         
   7   2   3        255.16        243.72         5.28 o                         
   8   2   3        227.77        227.56         5.15 o                         
   9   2   3         72.52         75.53         2.86 o                         
  10   2   3        137.59        140.11         4.02 o                         
  11   2   3        117.97        134.91         4.16 o                         
 -11   3   3         29.38         29.07         4.13 o                         
 -10   3   3        235.86        245.62         5.83 o                         
  -9   3   3         47.62         46.08         2.19 o                         
  -8   3   3        164.64        159.48         4.04 o                         
  -7   3   3        121.54        120.78         3.25 o                         
  -6   3   3        105.90        102.08         2.86 o                         
  -5   3   3        254.08        236.54         4.85 o                         
  -4   3   3        228.90        223.80         4.60 o                         
  -3   3   3        222.72        231.93         5.18 o                         
  -2   3   3         29.31         26.49         0.72 o                         
  -1   3   3        673.11        699.79         8.26 o                         
   0   3   3         15.95         17.09         0.60 o                         
   1   3   3        673.93        719.84        11.55 o                         
   2   3   3         29.38         27.83         1.76 o                         
   3   3   3        230.06        239.59         6.62 o                         
   4   3   3        232.38        234.92         4.59 o                         
   5   3   3        244.74        231.89         4.79 o                         
   6   3   3        111.83        110.55         2.90 o                         
   7   3   3        117.31        113.90         3.16 o                         
   8   3   3        155.69        152.54         3.95 o                         
   9   3   3         44.78         41.48         2.10 o                         
  10   3   3        234.76        249.32         5.80 o                         
  11   3   3         30.90         27.55         3.88 o                         
 -11   4   3         54.98         59.94         3.98 o                         
 -10   4   3        105.67        105.15         3.44 o                         
  -9   4   3         42.89         43.57         2.16 o                         
  -8   4   3         39.93         41.13         1.99 o                         
  -7   4   3        223.95        208.92         4.70 o                         
  -6   4   3        128.68        131.15         3.57 o                         
  -5   4   3        543.27        541.82         9.72 o                         
  -4   4   3         63.54         55.39         1.68 o                         
  -3   4   3        392.36        382.46         5.59 o                         
  -2   4   3        324.64        330.16         4.14 o                         
  -1   4   3        588.47        612.44         7.32 o                         
   0   4   3        145.75        146.85         3.27 o                         
   1   4   3        602.71        634.70         8.31 o                         
   2   4   3        321.82        326.61         7.23 o                         
   3   4   3        386.40        379.84         9.91 o                         
   4   4   3         60.29         61.82         2.76 o                         
   5   4   3        538.54        543.81        13.93 o                         
   6   4   3        126.79        126.86         3.90 o                         
   7   4   3        211.81        200.61         4.61 o                         
   8   4   3         39.08         38.11         1.90 o                         
   9   4   3         45.40         48.96         2.20 o                         
  10   4   3        107.35        106.15         5.07 o                         
 -11   5   3         42.55         38.86         3.32 o                         
 -10   5   3         56.41         59.34         2.13 o                         
  -9   5   3        168.65        174.37         3.61 o                         
  -8   5   3         55.46         58.26         1.89 o                         
  -7   5   3        107.15        105.10         2.44 o                         
  -6   5   3        128.28        125.66         3.26 o                         
  -5   5   3        173.42        165.01         3.01 o                         
  -4   5   3        183.76        172.55         3.00 o                         
  -3   5   3         19.22         19.57         0.68 o                         
  -2   5   3         44.80         51.72         1.02 o                         
  -1   5   3         69.01         69.38         1.35 o                         
   0   5   3        121.29        115.70         1.90 o                         
   1   5   3         66.98         70.79         1.28 o                         
   2   5   3         39.06         44.42         1.26 o                         
   3   5   3         21.07         20.55         1.57 o                         
   4   5   3        182.05        167.03         5.37 o                         
   5   5   3        171.41        157.34         5.41 o                         
   6   5   3        128.44        130.14         4.82 o                         
   7   5   3        107.08         99.95         4.39 o                         
   8   5   3         55.92         61.57         3.48 o                         
   9   5   3        167.88        170.55         6.57 o                         
  10   5   3         54.59         60.79         3.89 o                         
 -11   6   3         15.49         16.08         2.42 o                         
 -10   6   3        105.73        109.54         2.84 o                         
  -9   6   3        135.92        130.61         3.04 o                         
  -8   6   3        167.60        163.43         3.60 o                         
  -7   6   3         66.39         61.49         1.83 o                         
  -6   6   3        277.96        260.47         4.55 o                         
  -5   6   3        151.02        152.15         3.57 o                         
  -4   6   3        258.18        259.07         4.17 o                         
  -3   6   3        117.70        129.27         2.23 o                         
  -2   6   3       1249.85       1288.34        15.40 o                         
  -1   6   3         69.48         71.60         1.52 o                         
   0   6   3       1038.88       1083.51        14.26 o                         
   1   6   3         68.28         71.42         1.33 o                         
   2   6   3       1259.76       1275.41        20.69 o                         
   3   6   3        119.08        128.69         2.73 o                         
   4   6   3        255.74        265.90         7.51 o                         
   5   6   3        151.92        157.82         5.27 o                         
   6   6   3        288.22        271.58         8.02 o                         
   7   6   3         67.33         62.78         3.39 o                         
   8   6   3        171.48        173.12         6.24 o                         
   9   6   3        135.78        135.70         5.61 o                         
  10   6   3        103.23        106.66         5.25 o                         
 -11   7   3        117.85        126.46         5.71 o                         
 -10   7   3          0.28          0.27         0.76 o                         
  -9   7   3        149.61        156.52         3.41 o                         
  -8   7   3         94.43         95.60         2.44 o                         
  -7   7   3         97.68         93.56         2.29 o                         
  -6   7   3         17.50         16.29         1.51 o                         
  -5   7   3        123.22        118.31         2.45 o                         
  -4   7   3        192.42        181.84         3.18 o                         
  -3   7   3        361.27        366.38         5.45 o                         
  -2   7   3        207.90        215.61         3.88 o                         
  -1   7   3        235.74        250.28         3.31 o                         
   0   7   3        130.03        146.11         2.35 o                         
   1   7   3        241.79        258.63         5.28 o                         
   2   7   3        207.92        209.39         4.02 o                         
   3   7   3        358.08        364.01         6.46 o                         
   4   7   3        198.43        188.43         5.78 o                         
   5   7   3        126.07        124.21         4.51 o                         
   6   7   3         20.26         16.44         1.86 o                         
   7   7   3         98.14         91.15         4.17 o                         
   8   7   3         99.27         94.64         4.45 o                         
   9   7   3        150.92        157.22         6.25 o                         
  10   7   3          0.10          0.70         1.42 o                         
 -10   8   3         78.97         87.64         2.58 o                         
  -9   8   3         70.44         67.43         2.18 o                         
  -8   8   3         46.43         47.86         1.74 o                         
  -7   8   3        163.93        173.55         3.42 o                         
  -6   8   3        127.35        120.70         3.25 o                         
  -5   8   3        281.92        268.88         4.42 o                         
  -4   8   3        185.50        184.48         3.22 o                         
  -3   8   3        220.88        208.62         3.46 o                         
  -2   8   3        279.68        289.68         4.46 o                         
  -1   8   3        522.32        538.94         6.48 o                         
   0   8   3        114.67        124.34         2.10 o                         
   1   8   3        492.16        518.46        11.01 o                         
   2   8   3        289.41        296.47         5.32 o                         
   3   8   3        218.91        208.13         4.02 o                         
   4   8   3        186.59        181.69         5.77 o                         
   5   8   3        282.10        267.40         7.91 o                         
   6   8   3        124.50        126.20         4.77 o                         
   7   8   3        163.76        177.39         6.28 o                         
   8   8   3         45.53         47.09         3.18 o                         
   9   8   3         71.39         76.67         4.16 o                         
  10   8   3         80.43         88.62         4.72 o                         
 -10   9   3        154.32        157.70         5.41 o                         
  -9   9   3         66.32         73.48         2.25 o                         
  -8   9   3        194.97        191.22         3.79 o                         
  -7   9   3        113.15        107.83         2.55 o                         
  -6   9   3        184.92        182.72         3.42 o                         
  -5   9   3        147.55        144.74         2.80 o                         
  -4   9   3        114.50        109.58         2.27 o                         
  -3   9   3        104.66         95.66         1.97 o                         
  -2   9   3         47.34         48.52         1.31 o                         
  -1   9   3        440.66        432.89         7.60 o                         
   0   9   3          6.82          9.52         0.55 o                         
   1   9   3        446.54        444.02         6.32 o                         
   2   9   3         49.50         52.04         1.49 o                         
   3   9   3         96.29         88.50         2.19 o                         
   4   9   3        117.88        109.53         4.07 o                         
   5   9   3        141.98        134.57         4.94 o                         
   6   9   3        179.69        176.90         6.12 o                         
   7   9   3        107.81        108.19         4.59 o                         
   8   9   3        198.89        192.57         6.91 o                         
   9   9   3         63.51         69.29         4.06 o                         
  10   9   3        148.74        156.81         6.54 o                         
 -10  10   3         40.06         43.76         5.33 o                         
  -9  10   3         82.54         85.57         2.43 o                         
  -8  10   3         92.03         97.09         2.50 o                         
  -7  10   3        103.76        112.06         2.59 o                         
  -6  10   3         57.74         49.69         1.62 o                         
  -5  10   3        135.59        120.71         2.53 o                         
  -4  10   3        128.25        133.62         2.61 o                         
  -3  10   3        293.22        302.91         4.73 o                         
  -2  10   3        211.26        207.40         3.54 o                         
  -1  10   3       1342.76       1374.45        22.14 o                         
   0  10   3        529.62        543.35        10.57 o                         
   1  10   3       1332.48       1363.62        22.11 o                         
   2  10   3        221.79        230.71         4.25 o                         
   3  10   3        295.64        300.73         5.60 o                         
   4  10   3        126.58        133.45         4.64 o                         
   5  10   3        128.97        123.52         4.57 o                         
   6  10   3         56.46         48.95         2.94 o                         
   7  10   3        103.72        101.97         4.57 o                         
   8  10   3         91.35         93.74         4.55 o                         
   9  10   3         79.68         80.01         4.38 o                         
  10  10   3         39.00         33.43         4.45 o                         
  -9  11   3          8.50          9.23         1.29 o                         
  -8  11   3         94.30         98.51         2.55 o                         
  -7  11   3         27.28         26.32         1.37 o                         
  -6  11   3        123.52        122.71         2.90 o                         
  -5  11   3        102.85        103.44         2.33 o                         
  -4  11   3        186.62        160.58         3.18 o                         
  -3  11   3         65.10         67.81         1.66 o                         
  -2  11   3        165.29        162.74         2.90 o                         
  -1  11   3         12.29          9.86         1.62 o                         
   0  11   3          0.53          1.60         0.44 o                         
   1  11   3         14.19         11.43         1.17 o                         
   2  11   3        163.12        164.48         4.35 o                         
   3  11   3         62.04         64.32         1.84 o                         
   4  11   3        190.92        166.75         3.64 o                         
   5  11   3        108.12        110.75         4.26 o                         
   6  11   3        124.59        123.17         4.81 o                         
   7  11   3         28.16         26.47         2.51 o                         
   8  11   3         95.89         95.78         4.63 o                         
   9  11   3          7.55          8.74         1.95 o                         
  -9  12   3          7.82          6.30         1.20 o                         
  -8  12   3        102.24        103.90         5.60 o                         
  -7  12   3         93.18         93.26         2.39 o                         
  -6  12   3        246.64        245.29         4.37 o                         
  -5  12   3         10.40         10.70         1.03 o                         
  -4  12   3        612.26        589.17        12.68 o                         
  -3  12   3        121.18        102.03         2.20 o                         
  -2  12   3        122.62        117.45         3.63 o                         
  -1  12   3          8.01          8.11         1.20 o                         
   0  12   3        123.92        125.98         2.78 o                         
   1  12   3          7.85          8.02         0.99 o                         
   2  12   3        122.75        122.15         2.74 o                         
   3  12   3        123.28        107.67         2.56 o                         
   4  12   3        617.04        597.80        10.34 o                         
   5  12   3         10.49          9.95         1.51 o                         
   6  12   3        251.96        255.59         7.81 o                         
   7  12   3         93.68         90.22         4.29 o                         
   8  12   3        105.82        110.32         4.93 o                         
  -9  13   3         26.99         25.10         2.23 o                         
  -8  13   3         35.67         37.45         2.06 o                         
  -7  13   3         98.78        100.99         2.53 o                         
  -6  13   3         74.21         72.51         2.06 o                         
  -5  13   3         75.48         72.00         1.92 o                         
  -4  13   3         19.58         15.30         0.94 o                         
  -3  13   3        150.13        145.95         2.81 o                         
  -2  13   3        223.39        222.48         3.75 o                         
  -1  13   3          9.15          7.69         0.76 o                         
   0  13   3        431.92        414.03         7.36 o                         
   1  13   3          8.82          7.66         1.03 o                         
   2  13   3        221.17        223.26         6.17 o                         
   3  13   3        150.83        150.41         3.29 o                         
   4  13   3         20.53         19.21         1.15 o                         
   5  13   3         72.66         73.39         3.44 o                         
   6  13   3         74.08         77.38         3.69 o                         
   7  13   3        100.79        106.06         4.66 o                         
  -8  14   3        105.34        112.15         3.46 o                         
  -7  14   3        108.94        108.26         3.46 o                         
  -6  14   3         43.39         44.39         2.81 o                         
  -5  14   3         18.83         19.61         1.25 o                         
  -4  14   3        142.12        139.73         3.59 o                         
  -3  14   3        248.11        235.51         3.99 o                         
  -2  14   3         49.24         47.42         1.42 o                         
  -1  14   3        254.96        250.75         4.96 o                         
   0  14   3         68.53         68.57         1.92 o                         
   1  14   3        260.16        256.09         6.97 o                         
   2  14   3         51.12         47.19         2.24 o                         
   3  14   3        237.89        226.19         6.47 o                         
   4  14   3        136.87        137.23         3.24 o                         
   5  14   3         16.66         19.83         2.04 o                         
   6  14   3         43.87         45.69         2.92 o                         
  -8  15   3        166.64        174.53         4.60 o                         
  -7  15   3         60.35         59.51         2.44 o                         
  -6  15   3        124.53        131.12         3.56 o                         
  -5  15   3         69.34         71.51         1.98 o                         
  -4  15   3         39.45         38.44         1.79 o                         
  -3  15   3        157.67        159.09         3.07 o                         
  -2  15   3         15.16         14.49         0.91 o                         
  -1  15   3         34.32         32.10         1.41 o                         
   0  15   3         83.21         75.78         2.10 o                         
   1  15   3         34.20         34.62         1.95 o                         
   2  15   3         15.93         17.26         1.51 o                         
   3  15   3        158.00        167.45         5.04 o                         
   4  15   3         42.50         41.72         2.19 o                         
  -7  16   3        118.43        130.74         3.73 o                         
  -6  16   3        202.87        205.15         4.84 o                         
  -5  16   3        172.64        173.89         4.23 o                         
  -4  16   3         84.47         80.98         2.21 o                         
  -3  16   3        359.78        354.17         5.69 o                         
  -2  16   3         53.22         53.41         1.59 o                         
  -1  16   3        460.17        457.09         8.41 o                         
   0  16   3         24.93         21.27         1.41 o                         
   1  16   3        460.24        482.92        11.92 o                         
   2  16   3         54.37         57.55         2.58 o                         
   3  16   3        362.50        376.23         9.59 o                         
   4  16   3         88.52         83.09         3.30 o                         
  -7  17   3         60.78         67.86         2.87 o                         
  -6  17   3        200.96        214.18         5.44 o                         
  -5  17   3         26.32         26.82         1.73 o                         
  -4  17   3        232.10        221.45         5.18 o                         
  -3  17   3         10.55         11.48         0.90 o                         
  -2  17   3          7.45          6.95         0.74 o                         
  -1  17   3         45.69         41.94         1.72 o                         
   0  17   3        139.85        144.80         4.81 o                         
   1  17   3         45.12         45.17         2.36 o                         
   2  17   3          8.39          8.21         1.25 o                         
   3  17   3          9.31          9.50         1.33 o                         
   4  17   3        232.98        236.19         6.79 o                         
  -6  18   3        239.27        252.38         5.75 o                         
  -5  18   3        152.81        153.15         4.02 o                         
  -4  18   3         87.08         88.11         2.77 o                         
  -3  18   3          0.83          0.24         0.67 o                         
  -2  18   3         73.48         72.03         1.93 o                         
  -1  18   3         14.99         11.65         1.04 o                         
   0  18   3         62.94         64.10         2.99 o                         
   1  18   3         15.55         15.43         1.66 o                         
   2  18   3         71.32         74.44         3.17 o                         
   3  18   3          0.99          2.82         0.98 o                         
   4  18   3         80.13         87.26         3.63 o                         
  -6  19   3        141.44        155.36         6.25 o                         
  -5  19   3         48.04         50.89         2.29 o                         
  -4  19   3         48.35         50.00         2.18 o                         
  -3  19   3         15.89         14.85         1.27 o                         
  -2  19   3         96.06         99.14         3.37 o                         
  -1  19   3         13.95         12.91         1.12 o                         
   0  19   3        130.58        129.80         4.62 o                         
   1  19   3         14.27         13.18         1.59 o                         
   2  19   3         97.03        106.59         4.02 o                         
   3  19   3         14.85         14.43         1.68 o                         
   4  19   3         48.69         52.68         2.84 o                         
  -5  20   3         81.30         76.94         4.20 o                         
  -4  20   3         12.43         11.09         2.57 o                         
  -3  20   3        184.77        199.24         6.36 o                         
  -2  20   3        169.39        186.18         4.38 o                         
  -1  20   3        140.33        154.01         5.25 o                         
   0  20   3        142.51        150.94         5.24 o                         
   1  20   3        136.74        144.28         5.09 o                         
   2  20   3        171.21        188.10         6.04 o                         
   3  20   3        188.83        217.06         6.59 o                         
   4  20   3         12.02         14.48         1.75 o                         
  -4  21   3          3.24          1.78         1.37 o                         
  -3  21   3         45.72         47.15         2.12 o                         
  -2  21   3         20.83         18.40         1.41 o                         
  -1  21   3         23.29         24.37         2.14 o                         
   0  21   3          1.36          2.05         1.03 o                         
   1  21   3         23.17         25.35         2.16 o                         
   2  21   3         20.12         22.11         2.06 o                         
   3  21   3         42.25         44.95         2.81 o                         
   4  21   3          3.39          5.28         1.33 o                         
  -3  22   3        146.39        141.75         5.63 o                         
  -2  22   3          4.56          5.14         1.15 o                         
  -1  22   3         82.18         90.05         3.94 o                         
   0  22   3         53.74         55.90         3.08 o                         
   1  22   3         80.88         88.17         3.92 o                         
   2  22   3          5.11          7.10         1.46 o                         
   3  22   3        148.01        154.98         5.50 o                         
   4  22   3         38.11         41.61         3.61 o                         
   0   0   4        615.93        631.37        15.48 o                         
   1   0   4         15.52         14.15         1.05 o                         
   2   0   4         10.79         10.70         0.69 o                         
   3   0   4        126.14        126.24         3.25 o                         
   4   0   4          0.96          1.47         1.59 o                         
   5   0   4        613.31        599.76        10.76 o                         
   6   0   4         72.63         67.26         3.57 o                         
   7   0   4        145.79        141.56         4.04 o                         
   8   0   4        132.69        129.16         3.70 o                         
   9   0   4        460.75        467.04         9.39 o                         
  -9   1   4        167.63        173.89         4.68 o                         
  -8   1   4          3.79          4.34         1.03 o                         
  -7   1   4        113.18        110.91         3.28 o                         
  -6   1   4        467.45        463.39         8.76 o                         
  -5   1   4         34.06         29.60         1.55 o                         
  -4   1   4        436.98        438.10         8.01 o                         
  -3   1   4         63.28         59.86         1.88 o                         
  -2   1   4        426.22        423.81         5.30 o                         
  -1   1   4         20.88         18.83         1.13 o                         
   0   1   4        710.92        709.62        13.04 o                         
   1   1   4         22.57         20.02         1.16 o                         
   2   1   4        432.27        420.81        11.06 o                         
   3   1   4         63.53         61.44         2.94 o                         
   4   1   4        441.59        425.43         7.93 o                         
   5   1   4         29.73         29.52         1.64 o                         
   6   1   4        459.70        456.83         8.72 o                         
   7   1   4        112.37        111.21         3.26 o                         
   8   1   4          2.82          2.82         0.96 o                         
   9   1   4        168.65        177.47         4.67 o                         
  -9   2   4         26.22         28.46         2.06 o                         
  -8   2   4         50.18         48.17         2.63 o                         
  -7   2   4         12.97         11.23         1.87 o                         
  -6   2   4         30.26         30.54         1.69 o                         
  -5   2   4        121.59        122.36         3.21 o                         
  -4   2   4        181.44        179.50         6.85 o                         
  -3   2   4         34.24         31.03         1.09 o                         
  -2   2   4         59.89         62.63         1.25 o                         
  -1   2   4         43.75         45.88         1.23 o                         
   0   2   4         68.32         69.64         2.05 o                         
   1   2   4         45.62         44.26         1.64 o                         
   2   2   4         57.52         57.00         2.78 o                         
   3   2   4         33.50         29.87         2.12 o                         
   4   2   4        189.28        182.85         5.96 o                         
   5   2   4        118.40        123.97         3.18 o                         
   6   2   4         30.82         29.29         1.62 o                         
   7   2   4         11.23          8.30         1.12 o                         
   8   2   4         48.19         44.93         2.20 o                         
   9   2   4         28.26         32.57         2.05 o                         
  -9   3   4        213.75        222.16         5.47 o                         
  -8   3   4         22.89         24.22         2.08 o                         
  -7   3   4        227.92        220.30         5.14 o                         
  -6   3   4          7.20          8.40         1.12 o                         
  -5   3   4        180.99        171.26         3.83 o                         
  -4   3   4         74.04         68.28         1.72 o                         
  -3   3   4        550.09        545.59         6.68 o                         
  -2   3   4          1.39          1.32         0.34 o                         
  -1   3   4        586.34        590.50         8.22 o                         
   0   3   4          6.68          5.96         0.75 o                         
   1   3   4        592.44        579.13        10.27 o                         
   2   3   4          1.44          0.96         0.78 o                         
   3   3   4        545.22        518.87        13.78 o                         
   4   3   4         75.43         67.66         3.28 o                         
   5   3   4        179.86        171.90         5.97 o                         
   6   3   4          7.59         10.12         1.74 o                         
   7   3   4        234.32        224.71         7.60 o                         
   8   3   4         21.54         18.12         2.48 o                         
   9   3   4        212.01        217.36         8.04 o                         
  -9   4   4         50.14         50.01         2.18 o                         
  -8   4   4        210.25        215.12         4.17 o                         
  -7   4   4         43.68         45.66         1.69 o                         
  -6   4   4        163.19        158.87         3.17 o                         
  -5   4   4         38.27         35.69         1.34 o                         
  -4   4   4         32.71         31.97         1.23 o                         
  -3   4   4         89.78         85.44         1.60 o                         
  -2   4   4        171.36        169.52         2.48 o                         
  -1   4   4          4.79          4.92         0.50 o                         
   0   4   4         12.20         10.38         0.92 o                         
   1   4   4          4.77          4.35         0.94 o                         
   2   4   4        167.74        162.45         5.34 o                         
   3   4   4         89.18         88.09         3.59 o                         
   4   4   4         35.17         38.64         2.43 o                         
   5   4   4         35.56         34.37         2.52 o                         
   6   4   4        162.14        154.77         5.84 o                         
   7   4   4         44.40         44.88         3.19 o                         
   8   4   4        215.16        209.26         7.60 o                         
   9   4   4         53.16         49.53         3.78 o                         
  -9   5   4         70.71         68.42         2.27 o                         
  -8   5   4        121.17        125.44         2.97 o                         
  -7   5   4         57.35         57.40         1.89 o                         
  -6   5   4        154.32        144.41         3.00 o                         
  -5   5   4        172.81        164.09         3.17 o                         
  -4   5   4        313.25        310.52         4.95 o                         
  -3   5   4        211.28        204.37         3.46 o                         
  -2   5   4        475.76        478.83         5.93 o                         
  -1   5   4         30.39         30.36         1.05 o                         
   0   5   4        365.13        373.22         6.96 o                         
   1   5   4         27.36         28.10         1.91 o                         
   2   5   4        464.07        468.13        12.22 o                         
   3   5   4        211.23        204.47         6.36 o                         
   4   5   4        316.64        310.71         8.97 o                         
   5   5   4        176.09        175.35         5.96 o                         
   6   5   4        152.81        149.15         5.63 o                         
   7   5   4         59.53         59.94         3.63 o                         
   8   5   4        119.98        129.57         5.62 o                         
   9   5   4         73.64         76.14         4.40 o                         
  -9   6   4        141.74        145.30         3.39 o                         
  -8   6   4         21.64         21.40         1.37 o                         
  -7   6   4        180.68        180.57         3.61 o                         
  -6   6   4         98.79         90.45         2.28 o                         
  -5   6   4        132.35        125.79         2.66 o                         
  -4   6   4         22.85         18.79         1.16 o                         
  -3   6   4        169.46        161.25         2.93 o                         
  -2   6   4        109.53        107.41         2.25 o                         
  -1   6   4         59.67         60.81         1.47 o                         
   0   6   4         38.86         37.83         2.31 o                         
   1   6   4         60.67         61.72         2.70 o                         
   2   6   4        111.83        110.12         4.01 o                         
   3   6   4        170.73        163.36         5.42 o                         
   4   6   4         22.36         21.45         2.00 o                         
   5   6   4        130.49        125.07         4.92 o                         
   6   6   4         98.71         86.38         4.22 o                         
   7   6   4        178.42        180.88         6.67 o                         
   8   6   4         21.96         21.55         2.65 o                         
   9   6   4        142.88        148.38         6.36 o                         
  -9   7   4         18.07         18.24         1.37 o                         
  -8   7   4        109.72        114.65         2.85 o                         
  -7   7   4         30.89         26.99         1.42 o                         
  -6   7   4        232.53        230.33         4.15 o                         
  -5   7   4        145.25        140.50         3.12 o                         
  -4   7   4        208.89        209.49         3.69 o                         
  -3   7   4          0.29          0.04         0.44 o                         
  -2   7   4        425.02        426.03         9.46 o                         
  -1   7   4         23.15         21.88         0.99 o                         
   0   7   4       1004.42       1033.83        45.23 o                         
   1   7   4         25.84         25.06         1.77 o                         
   2   7   4        439.01        451.78        11.40 o                         
   3   7   4          0.64          0.47         0.86 o                         
   4   7   4        209.29        215.93         6.79 o                         
   5   7   4        145.56        140.87         5.34 o                         
   6   7   4        224.32        220.30         7.52 o                         
   7   7   4         32.12         29.66         2.84 o                         
   8   7   4        103.83        110.12         5.21 o                         
   9   7   4         18.29         18.59         2.72 o                         
  -9   8   4         38.68         42.09         2.12 o                         
  -8   8   4         57.73         58.95         2.04 o                         
  -7   8   4          5.71          6.44         0.88 o                         
  -6   8   4        104.87        105.31         3.02 o                         
  -5   8   4         24.59         20.78         1.16 o                         
  -4   8   4          4.12          3.87         0.63 o                         
  -3   8   4         24.55         21.70         1.05 o                         
  -2   8   4         38.05         36.63         2.55 o                         
  -1   8   4        120.73        122.73         2.92 o                         
   0   8   4        155.10        156.70         2.87 o                         
   1   8   4        117.30        117.07         4.12 o                         
   2   8   4         40.09         39.19         2.30 o                         
   3   8   4         23.77         22.00         1.90 o                         
   4   8   4          4.93          3.45         1.14 o                         
   5   8   4         23.79         23.59         2.24 o                         
   6   8   4        111.06        114.43         4.80 o                         
   7   8   4          4.49          5.37         1.59 o                         
   8   8   4         53.04         50.54         3.62 o                         
   9   8   4         39.01         44.70         3.78 o                         
  -9   9   4         83.73         90.86         7.25 o                         
  -8   9   4         29.19         29.65         1.61 o                         
  -7   9   4        236.18        242.56         4.53 o                         
  -6   9   4         46.47         44.67         2.29 o                         
  -5   9   4        203.27        198.02         3.71 o                         
  -4   9   4          5.34          2.64         0.60 o                         
  -3   9   4        594.52        590.33         8.58 o                         
  -2   9   4        172.70        169.62         3.79 o                         
  -1   9   4        400.02        414.42         7.61 o                         
   0   9   4          6.72          7.31         0.95 o                         
   1   9   4        391.07        407.63        10.69 o                         
   2   9   4        173.60        170.83         5.47 o                         
   3   9   4        583.50        600.19        15.13 o                         
   4   9   4          5.64          3.91         1.20 o                         
   5   9   4        206.71        211.39         6.86 o                         
   6   9   4         45.57         49.46         3.15 o                         
   7   9   4        246.06        262.85         8.44 o                         
   8   9   4         30.08         31.15         3.01 o                         
  -9  10   4         43.01         48.17         3.91 o                         
  -8  10   4        163.00        163.37         3.57 o                         
  -7  10   4         14.41         13.39         1.14 o                         
  -6  10   4        213.05        212.68         4.05 o                         
  -5  10   4         28.01         24.66         1.38 o                         
  -4  10   4        155.28        151.97         3.01 o                         
  -3  10   4         33.37         29.48         1.21 o                         
  -2  10   4        212.04        207.89         4.48 o                         
  -1  10   4        132.93        136.64         3.26 o                         
   0  10   4          8.83          9.51         1.10 o                         
   2  10   4        214.11        215.17         6.40 o                         
   3  10   4         31.65         26.73         2.15 o                         
   4  10   4        150.98        153.53         5.46 o                         
   5  10   4         26.42         24.79         2.39 o                         
   6  10   4        217.82        232.58         7.53 o                         
   7  10   4         14.31         14.39         2.20 o                         
   8  10   4        160.66        155.95         6.47 o                         
  -8  11   4         79.50         78.85         2.43 o                         
  -7  11   4         40.76         40.97         2.10 o                         
  -6  11   4        191.18        193.94         3.78 o                         
  -5  11   4         31.74         33.80         1.41 o                         
  -4  11   4        157.48        165.13         3.24 o                         
  -3  11   4        259.84        263.61         4.50 o                         
  -2  11   4        143.61        149.79         3.57 o                         
  -1  11   4        246.74        253.77         6.05 o                         
   0  11   4        131.04        136.62         4.26 o                         
   3  11   4        263.11        276.82         7.92 o                         
   4  11   4        159.80        175.80         5.87 o                         
   5  11   4         30.55         30.45         2.58 o                         
   6  11   4        186.74        186.26         6.76 o                         
   7  11   4         41.00         45.34         3.32 o                         
   8  11   4         75.08         80.36         4.46 o                         
  -8  12   4         48.60         50.34         2.56 o                         
  -7  12   4         85.02         89.45         2.48 o                         
  -6  12   4          4.84          4.15         0.80 o                         
  -5  12   4         61.44         66.62         1.96 o                         
  -4  12   4         51.83         50.67         1.74 o                         
  -3  12   4         75.33         73.35         2.37 o                         
  -2  12   4         18.03         18.11         1.26 o                         
  -1  12   4          2.02          2.28         0.68 o                         
   0  12   4         43.84         43.52         2.19 o                         
   4  12   4         51.50         50.60         2.97 o                         
   5  12   4         60.72         64.97         3.55 o                         
   6  12   4          4.79          5.45         1.53 o                         
   7  12   4         84.14         89.26         4.56 o                         
   8  12   4         47.92         52.06         3.69 o                         
  -7  13   4         51.79         52.03         1.96 o                         
  -6  13   4        119.90        125.10         2.94 o                         
  -5  13   4         30.12         29.62         2.12 o                         
  -4  13   4        151.04        148.70         4.23 o                         
  -3  13   4         22.04         20.97         1.45 o                         
  -2  13   4        335.80        347.30         6.82 o                         
  -1  13   4         92.47         88.36         2.59 o                         
   0  13   4        216.51        231.83         6.58 o                         
   5  13   4         30.85         33.75         2.64 o                         
   6  13   4        117.35        127.22         5.26 o                         
   7  13   4         54.94         62.06         3.81 o                         
   8  13   4         77.35         84.79         5.71 o                         
  -7  14   4          6.93          7.26         1.09 o                         
  -6  14   4          2.35          2.76         1.31 o                         
  -5  14   4         34.64         36.17         1.53 o                         
  -4  14   4        116.45        118.62         2.67 o                         
  -3  14   4         18.72         17.02         2.27 o                         
  -2  14   4         86.10         94.34         3.44 o                         
  -1  14   4         23.91         26.27         1.76 o                         
   0  14   4         13.86         13.93         1.46 o                         
   6  14   4          3.36          4.06         1.63 o                         
   7  14   4          7.29          7.52         1.79 o                         
  -7  15   4         77.65         73.10         4.41 o                         
  -6  15   4         83.92         95.39         2.55 o                         
  -5  15   4        289.20        300.44         5.22 o                         
  -4  15   4         18.71         16.11         1.20 o                         
  -3  15   4        135.75        136.37         3.63 o                         
  -2  15   4         15.93         19.55         1.43 o                         
  -1  15   4        322.87        339.74         6.77 o                         
   0  15   4          0.11          0.61         0.78 o                         
  -6  16   4        163.03        163.41         6.21 o                         
  -5  16   4         15.51         15.32         1.17 o                         
  -4  16   4        123.67        123.18         3.42 o                         
  -3  16   4          2.10          3.67         0.89 o                         
  -2  16   4         17.93         16.05         1.32 o                         
  -1  16   4         83.58         85.17         4.90 o                         
   0  16   4         53.12         56.90         2.80 o                         
  -6  17   4          9.09          9.51         2.09 o                         
  -5  17   4         66.29         63.38         2.51 o                         
  -4  17   4         73.91         71.59         3.29 o                         
  -3  17   4        206.34        215.86         4.96 o                         
  -2  17   4        121.99        127.43         3.93 o                         
  -1  17   4        124.47        133.29         3.53 o                         
   0  17   4         13.99         16.03         1.72 o                         
  -4  18   4         22.94         25.33         2.29 o                         
  -3  18   4          5.03          8.23         1.13 o                         
  -2  18   4         41.51         39.45         1.94 o                         
  -1  18   4         15.84         16.60         1.39 o                         
   0  18   4         50.73         53.63         2.84 o                         
  -3  19   4         61.37         61.21         3.33 o                         
  -2  19   4        102.02        101.59         3.09 o                         
  -1  19   4         80.82         81.86         2.74 o                         
   0  19   4        204.37        210.83         6.62 o                         
  -2  20   4         33.89         35.89         4.35 o                         
  -1  20   4         31.93         34.00         1.88 o                         
   0  20   4          4.51          5.55         1.02 o                         
   0   0   5        112.87        104.79         4.13 o                         
   1   0   5          0.01          0.75         0.67 o                         
   2   0   5        411.98        408.90         9.68 o                         
   3   0   5          6.36          6.47         0.97 o                         
   4   0   5        411.78        412.39         8.01 o                         
   5   0   5          0.70          0.40         1.04 o                         
   6   0   5        300.47        306.68         6.51 o                         
   7   0   5          1.45         -0.02         0.84 o                         
   8   0   5         21.21         23.44         2.42 o                         
  -8   1   5         38.58         36.28         2.89 o                         
  -7   1   5         51.02         55.06         3.82 o                         
  -6   1   5          8.27          8.71         0.93 o                         
  -5   1   5         41.66         38.82         1.91 o                         
  -4   1   5         11.39         13.16         1.74 o                         
  -3   1   5         10.44         11.36         1.23 o                         
  -2   1   5         25.97         25.10         1.51 o                         
  -1   1   5         49.07         45.41         4.10 o                         
   0   1   5         14.18         15.38         1.22 o                         
   1   1   5         48.89         45.33         1.88 o                         
   2   1   5         27.11         26.01         1.54 o                         
   3   1   5          9.67          7.68         1.02 o                         
   4   1   5         10.52         10.03         1.66 o                         
   5   1   5         40.22         39.15         2.99 o                         
   6   1   5          9.09          9.51         1.99 o                         
   7   1   5         50.98         50.61         3.73 o                         
  -8   2   5         56.98         55.78         2.36 o                         
  -7   2   5        103.85        103.46         2.63 o                         
  -6   2   5         21.96         20.52         1.24 o                         
  -5   2   5         38.67         38.83         1.87 o                         
  -4   2   5         40.88         41.91         2.97 o                         
  -3   2   5        154.02        151.25         3.75 o                         
  -2   2   5        179.13        178.16         4.16 o                         
  -1   2   5        493.49        482.65         9.94 o                         
   0   2   5          2.23          1.18         0.68 o                         
   1   2   5        488.39        486.48         9.04 o                         
   2   2   5        175.56        179.49         4.23 o                         
   3   2   5        148.38        152.80         3.84 o                         
   4   2   5         37.98         37.31         2.77 o                         
   5   2   5         38.63         37.32         2.93 o                         
   6   2   5         21.28         18.73         2.43 o                         
   7   2   5        101.49        109.94         5.25 o                         
  -8   3   5        168.48        165.56         4.27 o                         
  -7   3   5          3.29          3.85         0.84 o                         
  -6   3   5        141.22        140.20         3.18 o                         
  -5   3   5         51.11         45.67         2.02 o                         
  -4   3   5        157.10        150.93         5.85 o                         
  -3   3   5        115.85        116.70         4.78 o                         
  -2   3   5         24.88         22.66         1.42 o                         
  -1   3   5         71.58         70.25         2.34 o                         
   0   3   5         48.92         45.29         1.96 o                         
   1   3   5         70.00         71.82         2.38 o                         
   2   3   5         26.21         25.10         1.58 o                         
   3   3   5        116.51        110.08         4.56 o                         
   4   3   5        155.38        150.14         5.71 o                         
   5   3   5         51.62         47.80         3.30 o                         
   6   3   5        143.13        144.54         5.89 o                         
   7   3   5          2.97          3.17         1.64 o                         
  -8   4   5         21.26         21.23         2.47 o                         
  -7   4   5         58.06         60.15         2.03 o                         
  -6   4   5         73.61         71.61         2.63 o                         
  -5   4   5        416.14        420.87         8.21 o                         
  -4   4   5        188.54        186.93         6.71 o                         
  -3   4   5        159.51        147.34         5.75 o                         
  -2   4   5         13.53         10.65         1.66 o                         
  -1   4   5        407.21        410.84         7.86 o                         
   0   4   5          1.63          1.48         0.70 o                         
   1   4   5        415.10        411.54         7.93 o                         
   2   4   5         16.27         15.31         1.52 o                         
   3   4   5        170.95        170.73         5.82 o                         
   4   4   5        188.55        187.98         6.60 o                         
   5   4   5        420.85        417.28        12.12 o                         
   6   4   5         75.38         74.39         4.17 o                         
   7   4   5         57.18         54.04         3.85 o                         
  -8   5   5          3.13          3.12         1.54 o                         
  -7   5   5         43.72         42.98         1.82 o                         
  -6   5   5         13.18         10.51         1.22 o                         
  -5   5   5         15.68         13.18         1.25 o                         
  -4   5   5        122.77        124.18         5.19 o                         
  -3   5   5         53.35         45.96         3.10 o                         
  -2   5   5         12.48         10.79         1.78 o                         
  -1   5   5         37.31         39.53         2.73 o                         
   0   5   5          5.19          6.65         1.86 o                         
   1   5   5         37.99         36.02         1.77 o                         
   2   5   5         13.12         11.43         1.17 o                         
   3   5   5         54.62         57.29         3.15 o                         
   4   5   5        119.21        112.68         4.86 o                         
   5   5   5         17.94         18.22         2.34 o                         
   6   5   5         14.82         16.78         2.40 o                         
   7   5   5         42.43         46.78         3.52 o                         
  -8   6   5        286.04        299.29         9.64 o                         
  -7   6   5         12.68         11.90         1.12 o                         
  -6   6   5         26.88         28.94         1.79 o                         
  -5   6   5         23.85         22.48         2.17 o                         
  -4   6   5        283.53        292.04         9.15 o                         
  -3   6   5         13.75         16.53         2.11 o                         
  -2   6   5        440.95        449.74        12.37 o                         
  -1   6   5         31.21         30.03         2.52 o                         
   0   6   5        347.87        360.77         7.78 o                         
   1   6   5         31.21         29.68         1.66 o                         
   2   6   5        431.04        436.96        11.99 o                         
   3   6   5         13.60         14.35         1.92 o                         
   4   6   5        274.76        279.64         8.83 o                         
   5   6   5         23.97         23.45         2.53 o                         
   6   6   5         24.77         26.13         2.86 o                         
   7   6   5         12.80         12.42         2.25 o                         
  -7   7   5        209.26        219.74         5.32 o                         
  -6   7   5         70.06         72.05         2.85 o                         
  -5   7   5         21.01         18.39         1.44 o                         
  -4   7   5          8.44          9.14         1.82 o                         
  -3   7   5         39.54         37.17         2.91 o                         
  -2   7   5         71.32         65.74         3.61 o                         
  -1   7   5         18.53         16.45         2.04 o                         
   0   7   5          0.14          3.40         1.32 o                         
   1   7   5         18.65         19.94         2.05 o                         
   2   7   5         69.57         68.18         3.39 o                         
   3   7   5         40.00         39.87         2.79 o                         
   4   7   5          8.26          7.12         1.60 o                         
   5   7   5         21.34         20.06         2.38 o                         
   6   7   5         68.83         73.28         4.14 o                         
   7   7   5        209.07        227.14         8.12 o                         
  -7   8   5         56.54         59.87         3.34 o                         
  -6   8   5          6.79          5.65         1.11 o                         
  -5   8   5        182.32        191.49         4.83 o                         
  -4   8   5         78.27         86.21         6.07 o                         
  -3   8   5        161.24        168.49         6.31 o                         
  -2   8   5         52.30         53.87         3.38 o                         
  -1   8   5        113.61        112.42         4.75 o                         
   0   8   5        142.33        144.84         5.56 o                         
   1   8   5        113.08        112.63         4.72 o                         
   2   8   5         54.03         60.30         3.35 o                         
   3   8   5        163.19        172.81         6.08 o                         
   4   8   5         78.59         93.51         4.35 o                         
   5   8   5        184.91        195.76         7.03 o                         
   6   8   5          5.53          6.30         1.79 o                         
   7   8   5         58.36         53.36         3.90 o                         
  -7   9   5         46.88         44.51         4.06 o                         
  -6   9   5         94.12         92.97         3.07 o                         
  -5   9   5         19.11         17.30         1.69 o                         
  -4   9   5         32.56         34.76         2.00 o                         
  -3   9   5         19.13         14.01         2.03 o                         
  -2   9   5         40.41         39.98         2.97 o                         
  -1   9   5         14.14          9.80         1.75 o                         
   0   9   5          6.41          6.74         1.57 o                         
   1   9   5         14.85         13.43         1.91 o                         
   3   9   5         19.87         18.08         2.20 o                         
   4   9   5         33.96         34.28         2.83 o                         
   5   9   5         19.69         21.02         2.47 o                         
   6   9   5         91.06         91.75         4.73 o                         
  -6  10   5        110.99        110.33         3.50 o                         
  -5  10   5        124.57        127.17         3.63 o                         
  -4  10   5          4.87          4.55         0.95 o                         
  -3  10   5        221.30        222.98         7.68 o                         
  -2  10   5         26.29         24.91         2.59 o                         
  -1  10   5        221.64        230.66         7.57 o                         
   0  10   5         67.36         64.61         3.65 o                         
   1  10   5        221.65        216.24         7.32 o                         
   4  10   5          5.00          5.67         2.20 o                         
   5  10   5        126.32        136.26         5.59 o                         
   6  10   5        110.22        115.56         5.29 o                         
  -6  11   5         12.87         11.04         1.70 o                         
  -5  11   5         71.16         71.97         2.66 o                         
  -4  11   5         56.95         58.91         2.35 o                         
  -3  11   5          5.57          3.89         1.47 o                         
  -2  11   5         31.91         31.96         2.84 o                         
  -1  11   5         13.64         10.51         1.92 o                         
   0  11   5          2.47          3.05         1.32 o                         
   1  11   5         13.16         10.43         1.82 o                         
   6  11   5         12.08         12.60         2.23 o                         
  -5  12   5         35.81         43.75         2.17 o                         
  -4  12   5        148.62        153.66         4.03 o                         
  -3  12   5         50.74         43.57         3.36 o                         
  -2  12   5        269.93        275.74         8.94 o                         
  -1  12   5         10.76         11.51         1.98 o                         
   0  12   5        250.51        254.63         8.36 o                         
   1  12   5         10.49          8.86         1.82 o                         
  -5  13   5         88.94         94.89         3.97 o                         
  -4  13   5        135.05        139.45         3.84 o                         
  -3  13   5          3.47          2.96         1.52 o                         
  -2  13   5         85.90         87.98         4.49 o                         
  -1  13   5         34.34         32.70         2.89 o                         
   0  13   5         32.01         31.82         2.87 o                         
   1  13   5         34.87         34.84         2.90 o                         
  -4  14   5         20.57         19.36         2.02 o                         
  -3  14   5        128.12        124.43         5.53 o                         
  -2  14   5        226.04        227.97         7.95 o                         
  -1  14   5         40.63         40.84         3.19 o                         
   0  14   5         18.95         21.28         2.58 o                         
   1  14   5         41.21         41.18         3.12 o                         
  -4  15   5         29.17         29.23         2.61 o                         
  -2  15   5         27.72         25.16         2.75 o                         
  -1  15   5         54.88         55.39         3.62 o                         
   0  15   5         60.06         55.72         3.64 o                         
   1  15   5         53.71         48.34         3.42 o                         
   0   0   6         48.70         45.07         3.05 o                         
   1   0   6         70.91         63.03         2.50 o                         
   2   0   6        126.56        124.51         3.59 o                         
   3   0   6          1.89          3.33         1.46 o                         
   4   0   6         50.16         46.65         3.43 o                         
  -4   1   6         73.41         75.47         4.32 o                         
  -3   1   6         76.10         73.08         4.25 o                         
  -2   1   6         24.28         23.76         2.64 o                         
  -1   1   6         45.98         45.34         3.30 o                         
   0   1   6        207.96        204.50         4.89 o                         
   1   1   6         44.05         43.90         2.17 o                         
   2   1   6         27.18         30.53         1.89 o                         
   3   1   6         76.27         76.92         2.79 o                         
   4   1   6         72.61         70.19         4.09 o                         
  -4   2   6         29.93         31.66         3.99 o                         
  -3   2   6         29.26         28.56         2.97 o                         
  -2   2   6        117.06        120.55         5.19 o                         
  -1   2   6         12.84         14.20         1.44 o                         
   0   2   6         24.11         23.01         1.68 o                         
   1   2   6         13.93         14.13         1.45 o                         
   2   2   6        120.43        113.10         3.46 o                         
   3   2   6         27.74         31.76         1.95 o                         
   4   2   6         31.96         31.35         2.01 o                         
  -3   3   6        301.63        297.00         9.80 o                         
  -2   3   6         50.55         49.29         3.45 o                         
  -1   3   6        218.73        228.45         7.59 o                         
   0   3   6         26.82         25.41         1.76 o                         
   1   3   6        212.94        214.84         6.56 o                         
   2   3   6         50.36         44.45         2.50 o                         
   3   3   6        306.68        314.09         6.74 o                         
   4   3   6         22.17         21.44         1.76 o                         
  -3   4   6        104.91         99.92         4.98 o                         
  -2   4   6         14.68         15.36         2.24 o                         
  -1   4   6         23.98         23.87         2.54 o                         
   0   4   6         30.14         30.73         2.88 o                         
   1   4   6         23.22         24.22         1.77 o                         
   2   4   6         14.23         14.81         1.45 o                         
   3   4   6        101.28        100.23         3.27 o                         
   4   4   6         11.66          8.98         1.35 o                         
   5   4   6         16.10         12.36         2.08 o                         
  -3   5   6         90.06         90.78         5.31 o                         
  -2   5   6         86.44         92.12         4.69 o                         
  -1   5   6          3.36          2.93         1.44 o                         
   0   5   6         63.93         74.07         4.02 o                         
   1   5   6          4.16          4.84         1.63 o                         
   2   5   6         82.70         88.02         3.07 o                         
   3   5   6         93.72         99.07         6.00 o                         
   4   5   6         21.08         23.15         1.82 o                         
  -2   6   6         32.18         30.58         3.10 o                         
  -1   6   6          4.74          2.70         1.53 o                         
   0   6   6         78.77         77.80         4.16 o                         
   1   6   6          4.54          3.63         1.53 o                         
   2   6   6         32.62         33.78         2.98 o                         
   3   6   6         27.68         27.35         1.97 o                         
   4   6   6         99.40         99.07         4.90 o                         
  -1   7   6         66.83         67.64         4.03 o                         
   0   7   6        193.66        200.29         7.23 o                         
   1   7   6         70.08         71.58         3.99 o                         
   2   7   6        110.34        106.62         4.97 o                         
   3   7   6         45.26         50.89         5.40 o                         
   4   7   6         40.96         44.33         3.40 o                         
   0   8   6          2.40          1.65         1.74 o                         
   1   8   6          5.64          6.34         2.66 o                         
                                                                                
